# Supplementary material for: Metabolic flux-driven sialylation alters internalization, recycling, and drug sensitivity of the epidermal growth factor receptor (EGFR) in SW1990 pancreatic cancer cells
Source: Oncotarget. 2016 Aug 24;7(41):66491–511. doi: 10.18632/oncotarget.11582 (PMC5341816; doi:10.18632/oncotarget.11582)
Supplement: Supplementary file 2 [file oncotarget-07-66491-s002.xlsx]

## Sheet: Sheet1
Accession	Coverage	# PSMs	# Peptides	# AAs	MW [kDa]	calc. pI	Score	114/113	114/113 Count	114/113 Variability [%]	115/113	115/113 Count	115/113 Variability [%]	116/113	116/113 Count	116/113 Variability [%]	117/113	117/113 Count	117/113 Variability [%]	118/113	118/113 Count	118/113 Variability [%]	119/113	119/113 Count	119/113 Variability [%]	121/113	121/113 Count	121/113 Variability [%]	113/113	114/113	115/113	116/113	117/113	118/113	119/113	121/113	Description	Total C/T	Sia C/T	Sia/Total	Total T/C	Sia T/C	Sia/Total		Total T/C	Sia T/C
gi53831991	2.92	11	1	583	65.4501	7.66455	97.87	0.837586	1		0.864698	1		0.733926	1			0			0		0.576842	1		0.454237	1		1	0.837586	0.864698	0.733926			0.576842	0.454237	steryl-sulfatase precursor [Homo sapiens]	1.14948	0	0	0.869959	#DIV/0!	#DIV/0!		0.869959
		Sequence	Protein Accessions	# Proteins	# Protein Groups	Activation Type	Modifications	IonScore	Exp Value	Δ Score	Rank	Identity High	Homology Threshold	QuanResultID	Quan Info	Quan Usage	114/113	115/113	116/113	117/113	118/113	119/113	121/113	113	114	115	116	117	1	IonScore	Rank	QuanResultID	114/113	117/113	121/113	115	118	#VALUE!	#VALUE!	#VALUE!	#VALUE!	#VALUE!	#VALUE!	ΔM [ppm]	RT [min]	First Scan	Last Scan	MS Order	Ions Matched
	High	nYEIIQQPmSYDnLTQR	gi53831991	1	1	HCD	N-Term(iTRAQ8plex), M9(Oxidation), N13(Deamidated)	52.73	0.000228534	0.245283	1	27		5160	No Quan Values	Not Used													1	52.73	1	5160						0.0104108	#DIV/0!	#DIV/0!	96.0543	#DIV/0!	#DIV/0!	1.46256	46.8564	4101	4101	MS2	16/184
	High	nYEIIQQPmSYDnLTQR	gi53831991	1	1	HCD	N-Term(iTRAQ8plex), M9(Oxidation), N13(Deamidated)	51.91	0.000293419	0.173077	1	28		5144	Unique	Used	0.837586	0.864698	0.733926			0.576842	0.454237	804.582	673.907	695.721	590.504		1	51.91	1	5144	0.837586		0.454237	695.721		0.0102838	0.00120313	0.116993	97.2406	831.168	8.54754	4.17056	46.6528	4078	4078	MS2	15/184
	High	nYEIIQQPmSYDNLTqR	gi53831991	1	1	HCD	N-Term(iTRAQ8plex), M9(Oxidation), Q16(Deamidated)	43.18	0.00205078	0.255814	1	27	16	5179	No Quan Values	Not Used									325.731	277.804			1	43.18	1	5179				277.804		0.00852896	0	0	117.248	#DIV/0!	#DIV/0!	1.16167	47.0764	4126	4126	MS2	6/184
	High	nYEIIQQPmSYDnLTQR	gi53831991	1	1	HCD	N-Term(iTRAQ8plex), M9(Oxidation), N13(Deamidated)	43.18	0.00205078	0.255814	2	27	16	5179	No Quan Values	Not Used									325.731	277.804			1	43.18	2	5179				277.804		0.00852731	0	0	117.27	#DIV/0!	#DIV/0!	1.16167	47.0764	4126	4126	MS2	6/184
	High	nYEIIQQPmSYDNLTqR	gi53831991	1	1	HCD	N-Term(iTRAQ8plex), M9(Oxidation), Q16(Deamidated)	42.91	0.00233071		2	28		5144	Redundant	Not Used	0.837586	0.864698	0.733926			0.576842	0.454237	804.582	673.907	695.721	590.504		1	42.91	2	5144	0.837586		0.454237	695.721		0.00853284	0.00120313	0.141	117.194	831.168	7.09222	4.17056	46.6528	4078	4078	MS2	6/184
	High	nYEIIQQPmSYDNLTqR	gi53831991	1	1	HCD	N-Term(iTRAQ8plex), M9(Oxidation), Q16(Deamidated)	39.62	0.00467682		2	27		5160	No Quan Values	Not Used													1	39.62	2	5160						0.00786904	#DIV/0!	#DIV/0!	127.08	#DIV/0!	#DIV/0!	1.46256	46.8564	4101	4101	MS2	14/184
	High	nYEIIQqPmSYDNLTQR	gi53831991	1	1	HCD	N-Term(iTRAQ8plex), Q7(Deamidated), M9(Oxidation)	32.19	0.0275099		3	28		5144	Redundant	Not Used	0.837586	0.864698	0.733926			0.576842	0.454237	804.582	673.907	695.721	590.504		1	32.19	3	5144	0.837586		0.454237	695.721		0.00644842	0.00120313	0.186577	155.077	831.168	5.35972	4.17056	46.6528	4078	4078	MS2	6/184
	High	nYEIIQqPmSYDNLTQR	gi53831991	1	1	HCD	N-Term(iTRAQ8plex), Q7(Deamidated), M9(Oxidation)	32.15	0.0259967		3	27	16	5179	No Quan Values	Not Used									325.731	277.804			1	32.15	3	5179				277.804		0.00639714	0	0	156.32	#DIV/0!	#DIV/0!	1.16167	47.0764	4126	4126	MS2	6/184
	Medium	nYEIIQqPmSYDNLTQR	gi53831991	1	1	HCD	N-Term(iTRAQ8plex), Q7(Deamidated), M9(Oxidation)	24.06	0.168248		3	27		5160	No Quan Values	Not Used													1	24.06	3	5160						0.00485377	#DIV/0!	#DIV/0!	206.026	#DIV/0!	#DIV/0!	1.46256	46.8564	4101	4101	MS2	5/184
	Medium	nYEIIqQPmSYDNLTQR	gi53831991	1	1	HCD	N-Term(iTRAQ8plex), Q6(Deamidated), M9(Oxidation)	21.31	0.315442		4	27	16	5179	No Quan Values	Not Used									325.731	277.804			1	21.31	4	5179				277.804		0.00430446	0	0	232.317	#DIV/0!	#DIV/0!	1.16167	47.0764	4126	4126	MS2	5/184
	Medium	nYEIIqQPmSYDNLTQR	gi53831991	1	1	HCD	N-Term(iTRAQ8plex), Q6(Deamidated), M9(Oxidation)	19.2	0.547631		4	28		5144	Redundant	Not Used	0.837586	0.864698	0.733926			0.576842	0.454237	804.582	673.907	695.721	590.504		1	19.2	4	5144	0.837586		0.454237	695.721		0.00392385	0.00120313	0.306619	254.851	831.168	3.26138	4.17056	46.6528	4078	4078	MS2	5/184
gi148728160	3.34	2	1	539	57.1549	5.60498	91.36	2.73094	1		2.4619	1		1.4095	1			0			0		2.01613	1		0.989941	1		1	2.73094	2.4619	1.4095			2.01613	0.989941	protein tyrosine phosphatase, receptor type, J isoform 2 precursor [Homo sapiens]	0.96372	0	0	1.03765	#DIV/0!	#DIV/0!		1.03765	8
		Sequence	Protein Accessions	# Proteins	# Protein Groups	Activation Type	Modifications	IonScore	Exp Value	Δ Score	Rank	Identity High	Homology Threshold	QuanResultID	Quan Info	Quan Usage	114/113	115/113	116/113	117/113	118/113	119/113	121/113	113	114	115	116	117	1	IonScore	Rank	QuanResultID	114/113	117/113	121/113	115	118	#VALUE!	#VALUE!	#VALUE!	#VALUE!	#VALUE!	#VALUE!	ΔM [ppm]	RT [min]	First Scan	Last Scan	MS Order	Ions Matched
	High	iHVAGETDSSNLnVSEPR	gi148728160	2	1	HCD	N-Term(iTRAQ8plex), N13(Deamidated)	91.36	4.18212e-08	0.285714	1	29		6346	Unique	Used	2.73094	2.4619	1.4095			2.01613	0.989941	250.474	684.028	616.641	353.042		1	91.36	1	6346	2.73094		0.989941	616.641		0.0145518	0.00442164	0.303856	68.7202	226.16	3.29103	0.808511	41.3544	3453	3453	MS2	12/170
	High	iHVAGETDSSnLNVSEPR	gi148728160	2	1	HCD	N-Term(iTRAQ8plex), N11(Deamidated)	64.68	1.94713e-05		2	29		6346	Redundant	Not Used	2.73094	2.4619	1.4095			2.01613	0.989941	250.474	684.028	616.641	353.042		1	64.68	2	6346	2.73094		0.989941	616.641		0.0103466	0.00442164	0.427353	96.6504	226.16	2.33998	0.808511	41.3544	3453	3453	MS2	10/170
gi62243068	6.87	1	1	291	31.6537	8.68994	46.92	1.0429	1		2.0442	1		1.51768	1			0			0		1.37247	1		1.45918	1		1	1.0429	2.0442	1.51768			1.37247	1.45918	insulin-like growth factor binding protein 3 isoform b precursor [Homo sapiens]	0.573545	0	0	1.74354	#DIV/0!	#DIV/0!		1.74354	8
		Sequence	Protein Accessions	# Proteins	# Protein Groups	Activation Type	Modifications	IonScore	Exp Value	Δ Score	Rank	Identity High	Homology Threshold	QuanResultID	Quan Info	Quan Usage	114/113	115/113	116/113	117/113	118/113	119/113	121/113	113	114	115	116	117	1	IonScore	Rank	QuanResultID	114/113	117/113	121/113	115	118	#VALUE!	#VALUE!	#VALUE!	#VALUE!	#VALUE!	#VALUE!	ΔM [ppm]	RT [min]	First Scan	Last Scan	MS Order	Ions Matched
	High	aYLLPAPPAPGnASESEEDR	gi62243068	1	1	HCD	N-Term(iTRAQ8plex), N12(Deamidated)	46.92	0.0012499	1	1	29		5201	Unique	Used	1.0429	2.0442	1.51768			1.37247	1.45918	271.407	283.049	554.809	411.91		1	46.92	1	5201	1.0429		1.45918	554.809		0.00921184	0.00187481	0.203522	108.556	533.387	4.91348	2.18107	47.3843	4159	4159	MS2	12/178
gi217272851	2.71	4	1	516	58.921	6.02393	85.9562	1.11274	2	3.98642	0.77243	2	45.9705	0.740579	2	38.3789		0		0.29382	1		1.66192	2	16.7399	0.524185	2	10.2551	1	1.11274	0.77243	0.740579		0.29382	1.66192	0.524185	prolyl 4-hydroxylase, alpha I subunit isoform 3 precursor [Homo sapiens]	1.39638	0.134403	0.096251	0.716136	7.4403	10.3895		0.716136	7.4403
		Sequence	Protein Accessions	# Proteins	# Protein Groups	Activation Type	Modifications	IonScore	Exp Value	Δ Score	Rank	Identity High	Homology Threshold	QuanResultID	Quan Info	Quan Usage	114/113	115/113	116/113	117/113	118/113	119/113	121/113	113	114	115	116	117	1	IonScore	Rank	QuanResultID	114/113	117/113	121/113	115	118	#VALUE!	#VALUE!	#VALUE!	#VALUE!	#VALUE!	#VALUE!	ΔM [ppm]	RT [min]	First Scan	Last Scan	MS Order	Ions Matched
	High	dmSDGFISnLTIQR	gi217272851	3	1	HCD	N-Term(iTRAQ8plex), M2(Oxidation), N9(Deamidated)	63.67	1.80191e-05	0.4375	1	27		5364	Unique	Used	1.14305	1.03781	0.950944			1.85912	0.561625	751.035	858.472	779.434	714.192		1	63.67	1	5364	1.14305		0.561625	779.434		0.0120541	0.00146546	0.121574	82.9596	682.379	8.22543	1.54564	49.7239	4415	4415	MS2	12/134
	High	dmSDGFISnLTIQR	gi217272851	3	1	HCD	N-Term(iTRAQ8plex), M2(Oxidation), N9(Deamidated)	51.58	0.000299208	0.442308	1	27		5387	Unique	Used	1.08323	0.574909	0.576751		0.29382	1.48564	0.489241	659.858	714.779	379.358	380.574		1	51.58	1	5387	1.08323		0.489241	379.358	193.879	0.00975872	0.00285175	0.292226	102.472	350.662	3.42201	2.40486	50.026	4448	4448	MS2	10/134
	High	dmSDGFISNLTIqR	gi217272851	3	1	HCD	N-Term(iTRAQ8plex), M2(Oxidation), Q13(Deamidated)	36.04	0.0104408		2	27		5364	Redundant	Not Used	1.14305	1.03781	0.950944			1.85912	0.561625	751.035	858.472	779.434	714.192		1	36.04	2	5364	1.14305		0.561625	779.434		0.00690272	0.00146546	0.212302	144.87	682.379	4.71027	1.54564	49.7239	4415	4415	MS2	11/134
	High	dmSDGFISNLTIqR	gi217272851	3	1	HCD	N-Term(iTRAQ8plex), M2(Oxidation), Q13(Deamidated)	28.99	0.0543217		2	27		5387	Redundant	Not Used	1.08323	0.574909	0.576751		0.29382	1.48564	0.489241	659.858	714.779	379.358	380.574		1	28.99	2	5387	1.08323		0.489241	379.358	193.879	0.00556504	0.00285175	0.51244	179.693	350.662	1.95145	2.40486	50.026	4448	4448	MS2	8/134
gi40317626	1.11	2	1	1170	129.3	4.94482	83.16	1.31282	2	17.319	1.19932	2	23.8324	1.08996	2	34.5476	0.297811	2	39.3556	0.120046	2	42.9964	2.51058	2	10.5253	0.676449	2	10.2979	1	1.31282	1.19932	1.08996	0.297811	0.120046	2.51058	0.676449	thrombospondin 1 precursor [Homo sapiens]	1.01028	0.131112	0.129777	0.989821	7.62708	7.70552		0.989821	7.62708
		Sequence	Protein Accessions	# Proteins	# Protein Groups	Activation Type	Modifications	IonScore	Exp Value	Δ Score	Rank	Identity High	Homology Threshold	QuanResultID	Quan Info	Quan Usage	114/113	115/113	116/113	117/113	118/113	119/113	121/113	113	114	115	116	117	1	IonScore	Rank	QuanResultID	114/113	117/113	121/113	115	118	#VALUE!	#VALUE!	#VALUE!	#VALUE!	#VALUE!	#VALUE!	ΔM [ppm]	RT [min]	First Scan	Last Scan	MS Order	Ions Matched
	High	vVnSTTGPGEHLR	gi40317626	1	1	HCD	N-Term(iTRAQ8plex), N3(Deamidated)	54.68	0.000202543	1	1	29	23	6113	Unique	Used	1.47422	1.40535	1.36701	0.38468	0.158487	2.69476	0.724971	5213	7685.13	7326.09	7126.2	2005.34	1	54.68	1	6113	1.47422	0.38468	0.724971	7326.09	826.19	0.00910697	0.000253712	0.0278591	109.806	3941.47	35.8949	0.459852	38.2205	3096	3096	MS2	11/128
	High	vVnSTTGPGEHLR	gi40317626	1	1	HCD	N-Term(iTRAQ8plex), N3(Deamidated)	51.48	0.000436685	1	1	29	23	6094	Unique	Used	1.16909	1.02349	0.869059	0.230559	0.0909284	2.33898	0.631174	3376.07	3946.93	3455.39	2934.01	778.384	1	51.48	1	6094	1.16909	0.230559	0.631174	3455.39	306.981	0.00861034	0.000404988	0.0470351	116.139	2469.21	21.2607	0.89793	37.9831	3069	3069	MS2	10/128
gi4507677	1.99	6	1	803	92.4113	4.84326	99.37	1.13814	2	33.3715	0.999942	2	44.4274	0.560618	2	16.2168	0.432202	1			0		1.13603	2	19.734	0.761967	1		1	1.13814	0.999942	0.560618	0.432202		1.13603	0.761967	endoplasmin precursor [Homo sapiens]	1.37011	0.227715	0.166202	0.729867	4.39145	6.01678		0.729867	4.39145
		Sequence	Protein Accessions	# Proteins	# Protein Groups	Activation Type	Modifications	IonScore	Exp Value	Δ Score	Rank	Identity High	Homology Threshold	QuanResultID	Quan Info	Quan Usage	114/113	115/113	116/113	117/113	118/113	119/113	121/113	113	114	115	116	117	1	IonScore	Rank	QuanResultID	114/113	117/113	121/113	115	118	#VALUE!	#VALUE!	#VALUE!	#VALUE!	#VALUE!	#VALUE!	ΔM [ppm]	RT [min]	First Scan	Last Scan	MS Order	Ions Matched
	High	eEEAIQLDGLnASQIR	gi4507677	1	1	HCD	N-Term(iTRAQ8plex), N11(Deamidated)	62.08	4.58386e-05	0.290323	1	30	18	5309	Unique	Used	1.41704	1.33137	0.624975			1.29612	0.761967	421.062	596.661	560.591	263.153		1	62.08	1	5309	1.41704		0.761967	560.591		0.0118795	0.00252433	0.212495	84.1788	396.145	4.706	2.33269	49.0748	4341	4341	MS2	15/164
	High	eEEAIQLDGLnASQIR	gi4507677	1	1	HCD	N-Term(iTRAQ8plex), N11(Deamidated)	57.29	0.000138299	0.298246	1	30	22	5293	Unique	Used	0.914136	0.751016	0.502888	0.432202		0.995711		693.19	633.67	520.597	348.597	299.598	1	57.29	1	5293	0.914136	0.432202		520.597		0.0110106	0.00258614	0.234878	90.8218	386.676	4.25753	1.98243	48.8655	4318	4318	MS2	14/164
	High	eEEAIQLDGLNASqIR	gi4507677	1	1	HCD	N-Term(iTRAQ8plex), Q14(Deamidated)	44.17	0.0028329		2	30	18	5309	Redundant	Not Used	1.41704	1.33137	0.624975			1.29612	0.761967	421.062	596.661	560.591	263.153		1	44.17	2	5309	1.41704		0.761967	560.591		0.00850499	0.00252433	0.296805	117.578	396.145	3.36921	2.33269	49.0748	4341	4341	MS2	13/164
	High	eEEAIQLDGLNASqIR	gi4507677	1	1	HCD	N-Term(iTRAQ8plex), Q14(Deamidated)	39.77	0.00781301		2	30	22	5293	Redundant	Not Used	0.914136	0.751016	0.502888	0.432202		0.995711		693.19	633.67	520.597	348.597	299.598	1	39.77	2	5293	0.914136	0.432202		520.597		0.00769972	0.00258614	0.335875	129.875	386.676	2.9773	1.98243	48.8655	4318	4318	MS2	12/164
	Medium	eEEAIqLDGLNASQIR	gi4507677	1	1	HCD	N-Term(iTRAQ8plex), Q6(Deamidated)	27.12	0.143626		3	30	18	5309	Redundant	Not Used	1.41704	1.33137	0.624975			1.29612	0.761967	421.062	596.661	560.591	263.153		1	27.12	3	5309	1.41704		0.761967	560.591		0.00529367	0.00252433	0.476857	188.905	396.145	2.09706	2.33269	49.0748	4341	4341	MS2	10/164
	Medium	eEEAIqLDGLNASQIR	gi4507677	1	1	HCD	N-Term(iTRAQ8plex), Q6(Deamidated)	22.52	0.41478		3	30	22	5293	Redundant	Not Used	0.914136	0.751016	0.502888	0.432202		0.995711		693.19	633.67	520.597	348.597	299.598	1	22.52	3	5293	0.914136	0.432202		520.597		0.00444109	0.00258614	0.582322	225.17	386.676	1.71726	1.98243	48.8655	4318	4318	MS2	10/164
gi119395750	6.06	5	4	644	65.999	8.11865	74.13	0.47834	3	1.68126	0.382139	3	31.2086	0.390013	3	21.3029	0.232978	3	38.6243	0.189348	3	21.1196	0.86824	3	23.8535	0.312448	3	27.913	1	0.47834	0.382139	0.390013	0.232978	0.189348	0.86824	0.312448	keratin, type II cytoskeletal 1 [Homo sapiens]	1.91457	0.357694	0.186828	0.522311	2.79568	5.35253		0.522311	2.79568
		Sequence	Protein Accessions	# Proteins	# Protein Groups	Activation Type	Modifications	IonScore	Exp Value	Δ Score	Rank	Identity High	Homology Threshold	QuanResultID	Quan Info	Quan Usage	114/113	115/113	116/113	117/113	118/113	119/113	121/113	113	114	115	116	117	1	IonScore	Rank	QuanResultID	114/113	117/113	121/113	115	118	#VALUE!	#VALUE!	#VALUE!	#VALUE!	#VALUE!	#VALUE!	ΔM [ppm]	RT [min]	First Scan	Last Scan	MS Order	Ions Matched
	High	aQYEDIAQk	gi119395750	1	1	HCD	N-Term(iTRAQ8plex), K9(iTRAQ8plex)	42.3	0.00387754	1	1	29	16	4532	Unique	Used	0.472946	0.382139	0.390013	0.232978	0.189348	0.645911	0.259742	11764.5	5563.98	4495.67	4588.31	2740.87	1	42.3	1	4532	0.472946	0.232978	0.259742	4495.67	2227.58	0.00955217	0.000157014	0.0164375	104.688	6368.86	60.8365	0.320144	40.8227	3353	3353	MS2	7/80
	High	tLLEGEESR	gi119395750	1	1	HCD	N-Term(iTRAQ8plex)	35.43	0.0142063		2	28	24	4500	Redundant	Not Used	0.353505	0.471302	0.417167	0.206805	0.147149	0.497836	0.30821	19792.5	6996.75	9328.23	8256.77	4093.18	1	35.43	2	4500	0.353505	0.206805	0.30821	9328.23	2912.45	0.00809196	6.00641e-05	0.00742269	123.579	16648.9	134.722	1.76507	40.4862	3314	3314	MS2	5/78
	High	tLLEGEESR	gi119395750	1	1	HCD	N-Term(iTRAQ8plex)	34.81	0.0177243		2	28	22	4479	Redundant	Not Used	0.268336	0.356898	0.291995	0.140884	0.0908207	0.373712	0.253115	21323.9	5721.96	7610.45	6226.47	3004.21	1	34.81	2	4479	0.268336	0.140884	0.253115	7610.45	1936.65	0.00799152	5.3769e-05	0.00672826	125.133	18598.1	148.627	0.943805	40.2412	3286	3286	MS2	5/78
	Medium	fLEQQNQVLQTk	gi119395750	3	1	HCD	N-Term(iTRAQ8plex), K12(iTRAQ8plex)	25.26	0.195093	1	1	29		5122	Unique	Used	0.47834	0.634909	0.546017	0.614906	0.217998	1.01753	0.824081	4799.15	2295.62	3047.02	2620.42	2951.02	1	25.26	1	5122	0.47834	0.614906	0.824081	3047.02	1046.2	0.0051259	0.000358695	0.0699769	195.088	2787.89	14.2904	-1.62182	46.3683	4046	4046	MS2	13/120
	Medium	dVDGAYmTk	gi119395750	1	1	HCD	N-Term(iTRAQ8plex), M7(Oxidation), K9(iTRAQ8plex)	19.34	0.601853	1	1	28	15	4286	Unique	Used	0.498406	0.311113	0.338352	0.181169	0.018748	0.86824	0.312448	7798.13	3886.64	2426.1	2638.51	1412.78	1	19.34	1	4286	0.498406	0.181169	0.312448	2426.1	146.199	0.00474458	0.000280073	0.0590302	210.767	3570.49	16.9405	1.13248	38.0776	3030	3030	MS2	9/78
gi91199546	4.24	11	1	236	25.391	7.97217	35.8869	1.49654	9	36.4654	1.36366	9	64.407	1.10303	9	69.2489	0.788953	9	134.312	0.0803479	7	42.7903	2.96888	9	37.4644	1.49131	9	91.8397	1	1.49654	1.36366	1.10303	0.788953	0.0803479	2.96888	1.49131	CD63 antigen isoform B [Homo sapiens]	1.0121	0.194902	0.192573	0.988046	5.13077	5.19285		0.988046	5.13077
		Sequence	Protein Accessions	# Proteins	# Protein Groups	Activation Type	Modifications	IonScore	Exp Value	Δ Score	Rank	Identity High	Homology Threshold	QuanResultID	Quan Info	Quan Usage	114/113	115/113	116/113	117/113	118/113	119/113	121/113	113	114	115	116	117	1	IonScore	Rank	QuanResultID	114/113	117/113	121/113	115	118	#VALUE!	#VALUE!	#VALUE!	#VALUE!	#VALUE!	#VALUE!	ΔM [ppm]	RT [min]	First Scan	Last Scan	MS Order	Ions Matched
	High	nnHTASILDR	gi91199546	2	1	HCD	N-Term(iTRAQ8plex), N1(Deamidated), N2(Deamidated)	31.48	0.0208386	1	1	26		6148	Unique	Used	2.69815	2.72599	2.1365	1.77427		3.79099	3.57166	11485.2	30988.8	31308.4	24538	20377.8	1	31.48	1	6148	2.69815	1.77427	3.57166	31308.4		0.00528216	0.000142834	0.0270408	189.317	7001.13	36.9811	-2.07842	38.6954	3149	3149	MS2	7/100
	High	nnHTASILDR	gi91199546	2	1	HCD	N-Term(iTRAQ8plex), N2(Deamidated)	29.89	0.035026	0.0333333	1	26		6029	Unique	Used	1.03192	0.815305	0.630692	0.204139	0.0281291	1.09744	0.500131	11236.2	11594.8	9160.89	7086.56	2293.74	1	29.89	1	6029	1.03192	0.204139	0.500131	9160.89	316.063	0.00512272	0.00013492	0.0263376	195.209	7411.79	37.9685	0.0148716	37.0177	2961	2961	MS2	8/100
	High	nNHTASILDR	gi91199546	2	1	HCD	N-Term(iTRAQ8plex), N1(Deamidated)	28.68	0.0462797		2	26		6029	Redundant	Not Used	1.03192	0.815305	0.630692	0.204139	0.0281291	1.09744	0.500131	11236.2	11594.8	9160.89	7086.56	2293.74	1	28.68	2	6029	1.03192	0.204139	0.500131	9160.89	316.063	0.00492124	0.00013492	0.0274159	203.201	7411.79	36.4752	0.0148716	37.0177	2961	2961	MS2	8/100
	High	nnHTASILDR	gi91199546	2	1	HCD	N-Term(iTRAQ8plex), N1(Deamidated), N2(Deamidated)	27.75	0.0486853	1	1	26		6165	Unique	Used	1.89928	2.0289	1.68239	1.46517		3.27735	2.52731	7741.57	14703.4	15706.9	13024.4	11342.7	1	27.75	1	6165	1.89928	1.46517	2.52731	15706.9		0.00466267	0.000214167	0.0459323	214.47	4669.25	21.7711	-1.76201	38.9047	3174	3174	MS2	8/100
	Medium	nnHTASILDR	gi91199546	2	1	HCD	N-Term(iTRAQ8plex), N2(Deamidated)	25.66	0.0946679	0.0384615	1	26		6017	Unique	Used	0.472163	0.406111	0.291718	0.110308	0.0241892	0.551687	0.234652	23475.2	11084.1	9533.52	6848.13	2589.49	1	25.66	1	6017	0.472163	0.110308	0.234652	9533.52	567.845	0.00443004	6.10956e-05	0.0137912	225.731	16367.8	72.51	-0.301752	36.8094	2939	2939	MS2	8/100
	Medium	nNHTASILDR	gi91199546	2	1	HCD	N-Term(iTRAQ8plex), N1(Deamidated)	24.61	0.12056		2	26		6017	Redundant	Not Used	0.472163	0.406111	0.291718	0.110308	0.0241892	0.551687	0.234652	23475.2	11084.1	9533.52	6848.13	2589.49	1	24.61	2	6017	0.472163	0.110308	0.234652	9533.52	567.845	0.00425486	6.10956e-05	0.014359	235.025	16367.8	69.6426	-0.301752	36.8094	2939	2939	MS2	8/100
	Medium	nnHTASILDR	gi91199546	2	1	HCD	N-Term(iTRAQ8plex), N1(Deamidated), N2(Deamidated)	24.61	0.0975549	1	1	26		6187	Unique	Used	1.49497	1.48711	1.28389	1.0229	0.0854983	3.56281	1.971	3326.87	4973.58	4947.43	4271.32	3403.06	1	24.61	1	6187	1.49497	1.0229	1.971	4947.43	284.442	0.00413866	0.000508723	0.12292	241.624	1965.71	8.13539	-2.83781	39.1789	3206	3206	MS2	7/100
	Medium	nnHTASILDR	gi91199546	2	1	HCD	N-Term(iTRAQ8plex), N1(Deamidated), N2(Deamidated)	24.51	0.115403	1	1	26	20	6145	Unique	Used	2.09924	2.26836	1.79031	1.56491	0.0544211	3.26535	3.26523	2022.22	4245.12	4587.12	3620.4	3164.6	1	24.51	1	6145	2.09924	1.56491	3.26523	4587.12	110.051	0.00415067	0.000798222	0.192312	240.925	1252.78	5.19989	0.778551	38.6586	3145	3145	MS2	5/100
	Medium	nnHTASILDR	gi91199546	2	1	HCD	N-Term(iTRAQ8plex), N1(Deamidated), N2(Deamidated)	22.7	0.158961	1	1	26		6089	Unique	Used	1.49654	1.22378	0.832851	0.395385	0.105947	1.99158	0.933876	6360.82	9519.19	7784.23	5297.61	2514.97	1	22.7	1	6089	1.49654	0.395385	0.933876	7784.23	673.91	0.00389163	0.000243016	0.062446	256.962	4114.95	16.0138	-0.559658	37.932	3063	3063	MS2	7/100
	Medium	nnHTASILDR	gi91199546	2	1	HCD	N-Term(iTRAQ8plex), N1(Deamidated), N2(Deamidated)	20.86	0.244875	1	1	26		6132	Unique	Used	1.33327	1.32149	1.10303	0.788953	0.0830793	2.96888	1.49131	4097.42	5462.95	5414.68	4519.59	3232.67	1	20.86	1	6132	1.33327	0.788953	1.49131	5414.68	340.411	0.00356432	0.00039183	0.109931	280.558	2552.13	9.09661	-1.06591	38.4917	3126	3126	MS2	7/100
	Medium	nnHTASILDR	gi91199546	2	1	HCD	N-Term(iTRAQ8plex), N1(Deamidated), N2(Deamidated)	18.77	0.371007	1	1	26		6077	Unique	Used	1.66546	1.36366	0.867207	0.519206	0.0803479	1.99916	1.03868	5694.63	9484.15	7765.53	4938.42	2956.68	1	18.77	1	6077	1.66546	0.519206	1.03868	7765.53	457.551	0.00325271	0.00028129	0.0864787	307.436	3555.04	11.5635	-2.5214	37.7257	3041	3041	MS2	7/100
gi21359965	1.49	1	1	538	62.189	8.55811	26.3	0.576935	1		0.514036	1		0.474436	1		0.187908	1		0.0705707	1		0.587473	1		0.236431	1		1	0.576935	0.514036	0.474436	0.187908	0.0705707	0.587473	0.236431	cleft lip and palate transmembrane protein 1-like protein [Homo sapiens]	1.59533	0.313724	0.196652	0.626831	3.18751	5.08512		0.626831	3.18751
		Sequence	Protein Accessions	# Proteins	# Protein Groups	Activation Type	Modifications	IonScore	Exp Value	Δ Score	Rank	Identity High	Homology Threshold	QuanResultID	Quan Info	Quan Usage	114/113	115/113	116/113	117/113	118/113	119/113	121/113	113	114	115	116	117	1	IonScore	Rank	QuanResultID	114/113	117/113	121/113	115	118	#VALUE!	#VALUE!	#VALUE!	#VALUE!	#VALUE!	#VALUE!	ΔM [ppm]	RT [min]	First Scan	Last Scan	MS Order	Ions Matched
	Medium	tVnVSVPk	gi21359965	1	1	HCD	N-Term(iTRAQ8plex), N3(Deamidated), K8(iTRAQ8plex)	26.3	0.110999	1	1	28	17	4568	Unique	Used	0.576935	0.514036	0.474436	0.187908	0.0705707	0.587473	0.236431	10089	5820.68	5186.09	4786.57	1895.8	1	26.3	1	4568	0.576935	0.187908	0.236431	5186.09	711.985	0.00597505	0.000147473	0.0246815	167.363	6780.9	40.5162	3.97019	41.1574	3395	3395	MS2	6/74
gi11641261	1.67	4	1	960	110.391	6.7124	123.11	0.988775	2	8.72978	0.841384	2	20.5528	0.747831	2	26.1334	0.333685	2	37.7162		0		0.87967	2	18.1086	0.361287	2	7.09483	1	0.988775	0.841384	0.747831	0.333685		0.87967	0.361287	endoplasmic reticulum aminopeptidase 2 [Homo sapiens]	1.25142	0.268893	0.214871	0.799093	3.71894	4.65396		0.799093	3.71894
		Sequence	Protein Accessions	# Proteins	# Protein Groups	Activation Type	Modifications	IonScore	Exp Value	Δ Score	Rank	Identity High	Homology Threshold	QuanResultID	Quan Info	Quan Usage	114/113	115/113	116/113	117/113	118/113	119/113	121/113	113	114	115	116	117	1	IonScore	Rank	QuanResultID	114/113	117/113	121/113	115	118	#VALUE!	#VALUE!	#VALUE!	#VALUE!	#VALUE!	#VALUE!	ΔM [ppm]	RT [min]	First Scan	Last Scan	MS Order	Ions Matched
	High	dLEITnATLQSEEDSR	gi11641261	1	1	HCD	N-Term(iTRAQ8plex), N6(Deamidated)	73.98	2.29568e-06	0.527027	1	29		5135	Unique	Used	0.932339	0.733519	0.6288	0.26092		0.779295	0.378974	1256.24	1171.24	921.472	789.921	327.778	1	73.98	1	5135	0.932339	0.26092	0.378974	921.472		0.0145989	0.00129442	0.0886653	68.4983	772.549	11.2784	1.47356	46.5244	4064	4064	MS2	16/168
	High	dLEITnATLQSEEDSR	gi11641261	1	1	HCD	N-Term(iTRAQ8plex), N6(Deamidated)	73.43	2.5398e-06	0.465753	1	29	18	5118	Unique	Used	1.04863	0.965112	0.889395	0.426742		0.992973	0.344426	1009.34	1058.42	974.127	897.704	430.729	1	73.43	1	5118	1.04863	0.426742	0.344426	974.127		0.0145399	0.00151402	0.104128	68.776	660.494	9.60354	0.612309	46.3147	4040	4040	MS2	17/168
	High	dLEITNATLqSEEDSR	gi11641261	1	1	HCD	N-Term(iTRAQ8plex), Q10(Deamidated)	39.36	0.00648336		2	29	18	5118	Redundant	Not Used	1.04863	0.965112	0.889395	0.426742		0.992973	0.344426	1009.34	1058.42	974.127	897.704	430.729	1	39.36	2	5118	1.04863	0.426742	0.344426	974.127		0.00788281	0.00151402	0.192066	126.858	660.494	5.20655	0.612309	46.3147	4040	4040	MS2	15/168
	High	dLEITNATLqSEEDSR	gi11641261	1	1	HCD	N-Term(iTRAQ8plex), Q10(Deamidated)	35.14	0.0175757		2	29		5135	Redundant	Not Used	0.932339	0.733519	0.6288	0.26092		0.779295	0.378974	1256.24	1171.24	921.472	789.921	327.778	1	35.14	2	5135	0.932339	0.26092	0.378974	921.472		0.00703523	0.00129442	0.183991	142.142	772.549	5.43506	1.47356	46.5244	4064	4064	MS2	11/168
gi119395742	2.33	4	2	1073	119.402	6.771	87.7815	1.69094	3	3.32089	1.48313	3	12.2507	1.11356	3	0.36423	0.474526	3	19.3314	0.0809636	3	93.7112	1.5398	3	2.88594	0.905961	3	5.96807	1	1.69094	1.48313	1.11356	0.474526	0.0809636	1.5398	0.905961	integrin alpha chain, alpha 6 isoform b precursor [Homo sapiens]	1.03629	0.227123	0.219169	0.964976	4.40289	4.56269		0.964976	4.40289
		Sequence	Protein Accessions	# Proteins	# Protein Groups	Activation Type	Modifications	IonScore	Exp Value	Δ Score	Rank	Identity High	Homology Threshold	QuanResultID	Quan Info	Quan Usage	114/113	115/113	116/113	117/113	118/113	119/113	121/113	113	114	115	116	117	1	IonScore	Rank	QuanResultID	114/113	117/113	121/113	115	118	#VALUE!	#VALUE!	#VALUE!	#VALUE!	#VALUE!	#VALUE!	ΔM [ppm]	RT [min]	First Scan	Last Scan	MS Order	Ions Matched
	High	eINSLnLTESHnSR	gi119395742	2	1	HCD	N-Term(iTRAQ8plex), N6(Deamidated), N12(Deamidated)	60.83	3.27937e-05	0.409836	1	27	18	6414	Unique	Used	1.65349	1.36593	1.11356	0.539968	0.138309	1.57006	0.905961	1160.6	1919.05	1585.3	1292.4	626.688	1	60.83	1	6414	1.65349	0.539968	0.905961	1585.3	160.521	0.00963835	0.00138284	0.143473	103.752	723.15	6.96997	0.0544611	42.3264	3562	3562	MS2	15/150
	High	anHSGAVVLLk	gi119395742	2	1	HCD	N-Term(iTRAQ8plex), N2(Deamidated), K11(iTRAQ8plex)	41.26	0.00237544	1	1	26		6308	Unique	Used	2.14603	1.98016	1.56506	0.474526	0.0358895	1.49948	0.652391	2821.94	6055.96	5587.9	4416.5	1339.08	1	41.26	1	6308	2.14603	0.474526	0.652391	5587.9	101.278	0.00669837	0.000468915	0.0700044	149.29	2132.58	14.2848	-0.295806	40.858	3396	3396	MS2	8/98
	High	eInSLNLTESHnSR	gi119395742	2	1	HCD	N-Term(iTRAQ8plex), N3(Deamidated), N12(Deamidated)	36.16	0.00961149		2	27	18	6414	Redundant	Not Used	1.65349	1.36593	1.11356	0.539968	0.138309	1.57006	0.905961	1160.6	1919.05	1585.3	1292.4	626.688	1	36.16	2	6414	1.65349	0.539968	0.905961	1585.3	160.521	0.00579177	0.00138284	0.238759	172.659	723.15	4.18832	0.0544611	42.3264	3562	3562	MS2	12/150
	Medium	anHSGAVVLLk	gi119395742	2	1	HCD	N-Term(iTRAQ8plex), N2(Deamidated), K11(iTRAQ8plex)	25.71	0.0797547	1	1	26	14	6324	Unique	Used	1.69094	1.48313	1.11083	0.314438	0.0809636	1.5398	0.94314	2126.62	3595.98	3154.05	2362.31	668.69	1	25.71	1	6324	1.69094	0.314438	0.94314	3154.05	172.178	0.00422292	0.00063562	0.150517	236.803	1573.27	6.64378	1.43714	41.0452	3418	3418	MS2	8/98
gi38176300	0.56	2	1	1621	177.332	4.36084	47.24	0.307991	2	20.6498	0.41013	2	20.8327	0.349014	2	26.9151	0.170692	2	29.0395	0.115604	2	36.9478	0.431332	2	21.5019	0.279307	2	14.6771	1	0.307991	0.41013	0.349014	0.170692	0.115604	0.431332	0.279307	nestin [Homo sapiens]	1.72298	0.40287	0.233821	0.580389	2.48219	4.27677		0.580389	2.48219
		Sequence	Protein Accessions	# Proteins	# Protein Groups	Activation Type	Modifications	IonScore	Exp Value	Δ Score	Rank	Identity High	Homology Threshold	QuanResultID	Quan Info	Quan Usage	114/113	115/113	116/113	117/113	118/113	119/113	121/113	113	114	115	116	117	1	IonScore	Rank	QuanResultID	114/113	117/113	121/113	115	118	#VALUE!	#VALUE!	#VALUE!	#VALUE!	#VALUE!	#VALUE!	ΔM [ppm]	RT [min]	First Scan	Last Scan	MS Order	Ions Matched
	High	tLLEAEnSR	gi38176300	1	1	HCD	N-Term(iTRAQ8plex), N7(Deamidated)	35.43	0.0142063	0	1	28	24	4500	Unique	Used	0.353505	0.471302	0.417167	0.206805	0.147149	0.497836	0.30821	19792.5	6996.75	9328.23	8256.77	4093.18	1	35.43	1	4500	0.353505	0.206805	0.30821	9328.23	2912.45	0.00809376	6.00641e-05	0.00742104	123.552	16648.9	134.752	1.76806	40.4862	3314	3314	MS2	5/82
	High	tLLEAEnSR	gi38176300	1	1	HCD	N-Term(iTRAQ8plex), N7(Deamidated)	34.81	0.0177243	0	1	28	22	4479	Unique	Used	0.268336	0.356898	0.291995	0.140884	0.0908207	0.373712	0.253115	21323.9	5721.96	7610.45	6226.47	3004.21	1	34.81	1	4479	0.268336	0.140884	0.253115	7610.45	1936.65	0.0079933	5.3769e-05	0.00672676	125.105	18598.1	148.66	0.946795	40.2412	3286	3286	MS2	5/82
gi218156303	1.12	2	1	892	103.898	8.23584	36.12	1.07545	1		1.03164	1		1.01035	1		0.377191	1		0.11882	1		1.30428	1		0.685823	1		1	1.07545	1.03164	1.01035	0.377191	0.11882	1.30428	0.685823	anoctamin-6 isoform b [Homo sapiens]	1.01639	0.249239	0.24522	0.983872	4.01221	4.07797		0.983872	4.01221
		Sequence	Protein Accessions	# Proteins	# Protein Groups	Activation Type	Modifications	IonScore	Exp Value	Δ Score	Rank	Identity High	Homology Threshold	QuanResultID	Quan Info	Quan Usage	114/113	115/113	116/113	117/113	118/113	119/113	121/113	113	114	115	116	117	1	IonScore	Rank	QuanResultID	114/113	117/113	121/113	115	118	#VALUE!	#VALUE!	#VALUE!	#VALUE!	#VALUE!	#VALUE!	ΔM [ppm]	RT [min]	First Scan	Last Scan	MS Order	Ions Matched
	High	nInGTDPIQk	gi218156303	3	1	HCD	N-Term(iTRAQ8plex), N3(Deamidated), K10(iTRAQ8plex)	36.12	0.0142819	0.0833333	1	29		4548	Unique	Used	1.07545	1.03164	1.01035	0.377191	0.11882	1.30428	0.685823	4922.46	5293.88	5078.19	4973.38	1856.71	1	36.12	1	4548	1.07545	0.377191	0.685823	5078.19	584.887	0.00816004	0.000286017	0.035051	122.548	3496.29	28.5299	-0.374725	40.9787	3372	3372	MS2	7/92
	High	nINGTDPIQk	gi218156303	3	1	HCD	N-Term(iTRAQ8plex), N1(Deamidated), K10(iTRAQ8plex)	33.01	0.029227		2	29		4548	Redundant	Not Used	1.07545	1.03164	1.01035	0.377191	0.11882	1.30428	0.685823	4922.46	5293.88	5078.19	4973.38	1856.71	1	33.01	2	4548	1.07545	0.377191	0.685823	5078.19	584.887	0.00747473	0.000286017	0.0382646	133.784	3496.29	26.1338	-0.374725	40.9787	3372	3372	MS2	6/92
gi31982953	2.04	1	1	392	46.1593	8.71924	27.47	1.5011	1		1.4284	1		1.28165	1		0.146929	1		0.0628705	1		0.596105	1		0.282647	1		1	1.5011	1.4284	1.28165	0.146929	0.0628705	0.596105	0.282647	KTEL motif-containing protein 1 precursor [Homo sapiens]	0.922899	0.238748	0.258693	1.08354	4.18852	3.86559		1.08354	4.18852
		Sequence	Protein Accessions	# Proteins	# Protein Groups	Activation Type	Modifications	IonScore	Exp Value	Δ Score	Rank	Identity High	Homology Threshold	QuanResultID	Quan Info	Quan Usage	114/113	115/113	116/113	117/113	118/113	119/113	121/113	113	114	115	116	117	1	IonScore	Rank	QuanResultID	114/113	117/113	121/113	115	118	#VALUE!	#VALUE!	#VALUE!	#VALUE!	#VALUE!	#VALUE!	ΔM [ppm]	RT [min]	First Scan	Last Scan	MS Order	Ions Matched
	Medium	fLSYnVTR	gi31982953	1	1	HCD	N-Term(iTRAQ8plex), N5(Deamidated)	27.47	0.0891722	1	1	28	18	5205	Unique	Used	1.5011	1.4284	1.28165	0.146929	0.0628705	0.596105	0.282647	4019.06	6033	5740.81	5151.01	590.518	1	27.47	1	5205	1.5011	0.146929	0.282647	5740.81	252.68	0.00546869	0.000287058	0.0524912	182.859	3483.62	19.0508	2.28398	47.4286	4164	4164	MS2	6/70
gi145309326	1.55	4	2	1609	177.489	5.12256	77.98	1.04933	2	28.5663	0.888351	2	101.139	0.824252	2	108.122	0.181405	2	48.7079	0.0528501	1		0.439905	2	9.81814	0.301516	1		1	1.04933	0.888351	0.824252	0.181405	0.0528501	0.439905	0.301516	laminin, gamma 1 precursor [Homo sapiens]	1.19661	0.315955	0.26404	0.835691	3.16501	3.7873		0.835691	3.16501
		Sequence	Protein Accessions	# Proteins	# Protein Groups	Activation Type	Modifications	IonScore	Exp Value	Δ Score	Rank	Identity High	Homology Threshold	QuanResultID	Quan Info	Quan Usage	114/113	115/113	116/113	117/113	118/113	119/113	121/113	113	114	115	116	117	1	IonScore	Rank	QuanResultID	114/113	117/113	121/113	115	118	#VALUE!	#VALUE!	#VALUE!	#VALUE!	#VALUE!	#VALUE!	ΔM [ppm]	RT [min]	First Scan	Last Scan	MS Order	Ions Matched
	High	vnNTLSSQISR	gi145309326	1	1	HCD	N-Term(iTRAQ8plex), N2(Deamidated)	53.86	0.000252857	0.259259	1	29	24	4570	Unique	Used	1.26752	1.5648	1.49217	0.247632	0.0528501	0.411782	0.301516	9627.19	12202.6	15064.6	14365.4	2384	1	53.86	1	4570	1.26752	0.247632	0.301516	15064.6	508.798	0.0120018	0.000100575	0.00837999	83.3212	9942.87	119.332	2.68959	41.1741	3397	3397	MS2	8/110
	High	iPAInQTITEANEk	gi145309326	1	1	HCD	N-Term(iTRAQ8plex), N5(Deamidated), K14(iTRAQ8plex)	44.12	0.0026837	0.181818	1	29	16	5351	Unique	Used	0.868695	0.504326	0.455306	0.13289		0.469948		2261.87	1964.88	1140.72	1029.84	300.581	1	44.12	1	5351	0.868695	0.13289		1140.72		0.00843049	0.000878029	0.104149	118.617	1138.91	9.60161	0.708293	49.5865	4399	4399	MS2	11/134
	High	vNnTLSSQISR	gi145309326	1	1	HCD	N-Term(iTRAQ8plex), N3(Deamidated)	40.35	0.00567381		2	29	24	4570	Redundant	Not Used	1.26752	1.5648	1.49217	0.247632	0.0528501	0.411782	0.301516	9627.19	12202.6	15064.6	14365.4	2384	1	40.35	2	4570	1.26752	0.247632	0.301516	15064.6	508.798	0.00904418	0.000100575	0.0111204	110.568	9942.87	89.9251	2.68959	41.1741	3397	3397	MS2	9/110
	High	iPAINqTITEANEk	gi145309326	1	1	HCD	N-Term(iTRAQ8plex), Q6(Deamidated), K14(iTRAQ8plex)	35.56	0.0192634		2	29	16	5351	Redundant	Not Used	0.868695	0.504326	0.455306	0.13289		0.469948		2261.87	1964.88	1140.72	1029.84	300.581	1	35.56	2	5351	0.868695	0.13289		1140.72		0.00682982	0.000878029	0.128558	146.417	1138.91	7.77857	0.708293	49.5865	4399	4399	MS2	10/134
gi164519138	2.52	20	1	754	85.5073	5.79541	142.831	1.20854	3	8.69053	1.27888	3	10.4577	1.09245	3	33.6482	0.504177	3	9.50536		0		1.45028	3	5.1716	0.556141	3	2.05865	1	1.20854	1.27888	1.09245	0.504177		1.45028	0.556141	endothelin-converting enzyme 1 isoform 4 [Homo sapiens]	0.931353	0.251282	0.269803	1.07371	3.9796	3.70641		1.07371	3.9796
		Sequence	Protein Accessions	# Proteins	# Protein Groups	Activation Type	Modifications	IonScore	Exp Value	Δ Score	Rank	Identity High	Homology Threshold	QuanResultID	Quan Info	Quan Usage	114/113	115/113	116/113	117/113	118/113	119/113	121/113	113	114	115	116	117	1	IonScore	Rank	QuanResultID	114/113	117/113	121/113	115	118	#VALUE!	#VALUE!	#VALUE!	#VALUE!	#VALUE!	#VALUE!	ΔM [ppm]	RT [min]	First Scan	Last Scan	MS Order	Ions Matched
	High	nSnSNVIQVDQSGLGLPSR	gi164519138	4	1	HCD	N-Term(iTRAQ8plex), N1(Deamidated), N3(Deamidated)	76.89	1.48879e-06	0.207792	1	30		5145	Unique	Used	1.13986	1.27888	1.09245	0.472935		1.18452	0.477634	852.475	971.706	1090.21	931.288	403.165	1	76.89	1	5145	1.13986	0.472935	0.477634	1090.21		0.015136	0.0014787	0.0976941	66.0675	676.27	10.236	2.0252	46.6731	4080	4080	MS2	21/212
	High	nSnSNVIQVDQSGLGLPSR	gi164519138	4	1	HCD	N-Term(iTRAQ8plex), N3(Deamidated)	69.38	8.73741e-06	0.057971	1	30		5081	Unique	Used	1.49484	1.37208	1.3625	0.504177		1.45028	0.563916	706.138	1055.56	968.877	962.114	356.019	1	69.38	1	5081	1.49484	0.504177	0.563916	968.877		0.0138489	0.00206203	0.148895	72.208	484.959	6.71613	1.30966	45.9164	3993	3993	MS2	21/212
	High	nSNSnVIQVDQSGLGLPSR	gi164519138	4	1	HCD	N-Term(iTRAQ8plex), N5(Deamidated)	64.64	2.60245e-05		2	30		5081	Redundant	Not Used	1.49484	1.37208	1.3625	0.504177		1.45028	0.563916	706.138	1055.56	968.877	962.114	356.019	1	64.64	2	5081	1.49484	0.504177	0.563916	968.877		0.0129136	0.00206203	0.159679	77.4375	484.959	6.26258	1.30966	45.9164	3993	3993	MS2	8/212
	High	nSNSNVIQVDQSGLGLPSR	gi164519138	4	1	HCD	N-Term(iTRAQ8plex), N1(Deamidated)	64.64	2.60245e-05		3	30		5081	Redundant	Not Used	1.49484	1.37208	1.3625	0.504177		1.45028	0.563916	706.138	1055.56	968.877	962.114	356.019	1	64.64	3	5081	1.49484	0.504177	0.563916	968.877		0.0129111	0.00206203	0.15971	77.4528	484.959	6.26135	1.30966	45.9164	3993	3993	MS2	8/212
	High	nSNSnVIQVDQSGLGLPSR	gi164519138	4	1	HCD	N-Term(iTRAQ8plex), N1(Deamidated), N5(Deamidated)	60.63	6.29264e-05		2	30		5145	Redundant	Not Used	1.13986	1.27888	1.09245	0.472935		1.18452	0.477634	852.475	971.706	1090.21	931.288	403.165	1	60.63	2	5145	1.13986	0.472935	0.477634	1090.21		0.011974	0.0014787	0.123493	83.5145	676.27	8.09763	2.0252	46.6731	4080	4080	MS2	12/212
	High	nSnSNVIQVDQSGLGLPSR	gi164519138	4	1	HCD	N-Term(iTRAQ8plex), N3(Deamidated)	60.15	7.56901e-05	0.0833333	1	30		5107	Unique	Used	1.20854	1.03639	0.691688	0.570671		1.50173	0.556141	838.691	1013.59	869.207	580.113	478.617	1	60.15	1	5107	1.20854	0.570671	0.556141	869.207		0.0119714	0.00204563	0.170876	83.5323	488.847	5.85219	1.86932	46.1971	4026	4026	MS2	19/212
	High	nSnSnVIQVDQSGLGLPSR	gi164519138	4	1	HCD	N-Term(iTRAQ8plex), N3(Deamidated), N5(Deamidated)	57.49	0.000129668		3	30		5145	Redundant	Not Used	1.13986	1.27888	1.09245	0.472935		1.18452	0.477634	852.475	971.706	1090.21	931.288	403.165	1	57.49	3	5145	1.13986	0.472935	0.477634	1090.21		0.0113617	0.0014787	0.130148	88.015	676.27	7.68357	2.0252	46.6731	4080	4080	MS2	12/212
	High	nSNSNVIQVDQSGLGLPSR	gi164519138	4	1	HCD	N-Term(iTRAQ8plex), N1(Deamidated)	54.77	0.00026124		2	30		5107	Redundant	Not Used	1.20854	1.03639	0.691688	0.570671		1.50173	0.556141	838.691	1013.59	869.207	580.113	478.617	1	54.77	2	5107	1.20854	0.570671	0.556141	869.207		0.010916	0.00204563	0.187397	91.6084	488.847	5.33627	1.86932	46.1971	4026	4026	MS2	12/212
	High	nSNSnVIQVDQSGLGLPSR	gi164519138	4	1	HCD	N-Term(iTRAQ8plex), N5(Deamidated)	54.41	0.000283817		3	30		5107	Redundant	Not Used	1.20854	1.03639	0.691688	0.570671		1.50173	0.556141	838.691	1013.59	869.207	580.113	478.617	1	54.41	3	5107	1.20854	0.570671	0.556141	869.207		0.0108434	0.00204563	0.188651	92.2216	488.847	5.30078	1.86932	46.1971	4026	4026	MS2	12/212
	High	nSNSNVIqVDQSGLGLPSR	gi164519138	4	1	HCD	N-Term(iTRAQ8plex), Q8(Deamidated)	48.8	0.000998579		4	30		5081	Redundant	Not Used	1.49484	1.37208	1.3625	0.504177		1.45028	0.563916	706.138	1055.56	968.877	962.114	356.019	1	48.8	4	5081	1.49484	0.504177	0.563916	968.877		0.00979351	0.00206203	0.210551	102.108	484.959	4.74945	1.30966	45.9164	3993	3993	MS2	12/212
	High	nSNSNVIQVDqSGLGLPSR	gi164519138	4	1	HCD	N-Term(iTRAQ8plex), Q11(Deamidated)	43.21	0.00361728		5	30		5081	Redundant	Not Used	1.49484	1.37208	1.3625	0.504177		1.45028	0.563916	706.138	1055.56	968.877	962.114	356.019	1	43.21	5	5081	1.49484	0.504177	0.563916	968.877		0.00869249	0.00206203	0.23722	115.042	484.959	4.2155	1.30966	45.9164	3993	3993	MS2	12/212
	High	nSNSNVIqVDQSGLGLPSR	gi164519138	4	1	HCD	N-Term(iTRAQ8plex), N1(Deamidated), Q8(Deamidated)	39.1	0.00895021		4	30		5145	Redundant	Not Used	1.13986	1.27888	1.09245	0.472935		1.18452	0.477634	852.475	971.706	1090.21	931.288	403.165	1	39.1	4	5145	1.13986	0.472935	0.477634	1090.21		0.00778792	0.0014787	0.189871	128.404	676.27	5.26673	2.0252	46.6731	4080	4080	MS2	16/212
	High	nSNSNVIqVDQSGLGLPSR	gi164519138	4	1	HCD	N-Term(iTRAQ8plex), Q8(Deamidated)	36.78	0.0164452		4	30		5107	Redundant	Not Used	1.20854	1.03639	0.691688	0.570671		1.50173	0.556141	838.691	1013.59	869.207	580.113	478.617	1	36.78	4	5107	1.20854	0.570671	0.556141	869.207		0.0073919	0.00204563	0.276739	135.283	488.847	3.61351	1.86932	46.1971	4026	4026	MS2	7/212
	High	nSNSNVIQVDqSGLGLPSR	gi164519138	4	1	HCD	N-Term(iTRAQ8plex), Q11(Deamidated)	33.35	0.0362276		5	30		5107	Redundant	Not Used	1.20854	1.03639	0.691688	0.570671		1.50173	0.556141	838.691	1013.59	869.207	580.113	478.617	1	33.35	5	5107	1.20854	0.570671	0.556141	869.207		0.00671948	0.00204563	0.304433	148.821	488.847	3.2848	1.86932	46.1971	4026	4026	MS2	11/212
	High	nSNSNVIQVDqSGLGLPSR	gi164519138	4	1	HCD	N-Term(iTRAQ8plex), N1(Deamidated), Q11(Deamidated)	32.82	0.0380043		5	30		5145	Redundant	Not Used	1.13986	1.27888	1.09245	0.472935		1.18452	0.477634	852.475	971.706	1090.21	931.288	403.165	1	32.82	5	5145	1.13986	0.472935	0.477634	1090.21		0.00656699	0.0014787	0.225172	152.277	676.27	4.44106	2.0252	46.6731	4080	4080	MS2	14/212
	High	nSNSnVIqVDQSGLGLPSR	gi164519138	4	1	HCD	N-Term(iTRAQ8plex), N5(Deamidated), Q8(Deamidated)	31.07	0.0568634		6	30		5145	Redundant	Not Used	1.13986	1.27888	1.09245	0.472935		1.18452	0.477634	852.475	971.706	1090.21	931.288	403.165	1	31.07	6	5145	1.13986	0.472935	0.477634	1090.21		0.00622598	0.0014787	0.237505	160.617	676.27	4.21044	2.0252	46.6731	4080	4080	MS2	10/212
	High	nSnSNVIqVDQSGLGLPSR	gi164519138	4	1	HCD	N-Term(iTRAQ8plex), N3(Deamidated), Q8(Deamidated)	31.07	0.0568634		7	30		5145	Redundant	Not Used	1.13986	1.27888	1.09245	0.472935		1.18452	0.477634	852.475	971.706	1090.21	931.288	403.165	1	31.07	7	5145	1.13986	0.472935	0.477634	1090.21		0.00622477	0.0014787	0.237551	160.649	676.27	4.20962	2.0252	46.6731	4080	4080	MS2	10/212
	Medium	nSNSnVIQVDqSGLGLPSR	gi164519138	4	1	HCD	N-Term(iTRAQ8plex), N5(Deamidated), Q11(Deamidated)	28.8	0.0959032		8	30		5145	Redundant	Not Used	1.13986	1.27888	1.09245	0.472935		1.18452	0.477634	852.475	971.706	1090.21	931.288	403.165	1	28.8	8	5145	1.13986	0.472935	0.477634	1090.21		0.00578304	0.0014787	0.255696	172.919	676.27	3.91089	2.0252	46.6731	4080	4080	MS2	10/212
	Medium	nSnSNVIQVDqSGLGLPSR	gi164519138	4	1	HCD	N-Term(iTRAQ8plex), N3(Deamidated), Q11(Deamidated)	28.8	0.0959032		9	30		5145	Redundant	Not Used	1.13986	1.27888	1.09245	0.472935		1.18452	0.477634	852.475	971.706	1090.21	931.288	403.165	1	28.8	9	5145	1.13986	0.472935	0.477634	1090.21		0.00578192	0.0014787	0.255746	172.953	676.27	3.91014	2.0252	46.6731	4080	4080	MS2	10/212
	Medium	nSNSNVIqVDqSGLGLPSR	gi164519138	4	1	HCD	N-Term(iTRAQ8plex), Q8(Deamidated), Q11(Deamidated)	22.6	0.399791		10	30		5145	Redundant	Not Used	1.13986	1.27888	1.09245	0.472935		1.18452	0.477634	852.475	971.706	1090.21	931.288	403.165	1	22.6	10	5145	1.13986	0.472935	0.477634	1090.21		0.00457808	0.0014787	0.322996	218.432	676.27	3.09602	2.0252	46.6731	4080	4080	MS2	10/212
gi153946393	1.07	1	1	1400	152.144	6.55127	33.53	1.25122	1		1.18137	1		1.02591	1		0.746848	1			0		1.65552	1		1.05816	1		1	1.25122	1.18137	1.02591	0.746848		1.65552	1.05816	macrophage-stimulating protein receptor precursor [Homo sapiens]	1.01991	0.275216	0.269845	0.980483	3.63351	3.70583		0.980483	3.63351
		Sequence	Protein Accessions	# Proteins	# Protein Groups	Activation Type	Modifications	IonScore	Exp Value	Δ Score	Rank	Identity High	Homology Threshold	QuanResultID	Quan Info	Quan Usage	114/113	115/113	116/113	117/113	118/113	119/113	121/113	113	114	115	116	117	1	IonScore	Rank	QuanResultID	114/113	117/113	121/113	115	118	#VALUE!	#VALUE!	#VALUE!	#VALUE!	#VALUE!	#VALUE!	ΔM [ppm]	RT [min]	First Scan	Last Scan	MS Order	Ions Matched
	High	lDnVTVAHmGTmDGR	gi153946393	1	1	HCD	N-Term(iTRAQ8plex), N3(Deamidated), M9(Oxidation), M12(Oxidation)	33.53	0.00780751	1	1	24		6260	Unique	Used	1.25122	1.18137	1.02591	0.746848		1.65552	1.05816	1238.25	1549.33	1462.84	1270.34	924.788	1	33.53	1	6260	1.25122	0.746848	1.05816	1462.84		0.00551509	0.0013649	0.247484	181.321	732.655	4.04066	0.0989475	40.1645	3318	3318	MS2	11/158
gi51873031	1.42	1	1	563	62.9346	6.88818	32.15	1.04605	1		1.13022	1		1.0969	1		0.145415	1			0		0.424872	1		0.1569	1		1	1.04605	1.13022	1.0969	0.145415		0.424872	0.1569	nicalin precursor [Homo sapiens]	0.918694	0.249952	0.272074	1.0885	4.00076	3.67548		1.0885	4.00076
		Sequence	Protein Accessions	# Proteins	# Protein Groups	Activation Type	Modifications	IonScore	Exp Value	Δ Score	Rank	Identity High	Homology Threshold	QuanResultID	Quan Info	Quan Usage	114/113	115/113	116/113	117/113	118/113	119/113	121/113	113	114	115	116	117	1	IonScore	Rank	QuanResultID	114/113	117/113	121/113	115	118	#VALUE!	#VALUE!	#VALUE!	#VALUE!	#VALUE!	#VALUE!	ΔM [ppm]	RT [min]	First Scan	Last Scan	MS Order	Ions Matched
	High	vIYnLTEk	gi51873031	1	1	HCD	N-Term(iTRAQ8plex), N4(Deamidated), K8(iTRAQ8plex)	32.15	0.032915	1	1	28	21	5347	Unique	Used	1.04605	1.13022	1.0969	0.145415		0.424872	0.1569	4140.24	4330.88	4679.39	4541.44	602.053	1	32.15	1	5347	1.04605	0.145415	0.1569	4679.39		0.00619858	0.00025461	0.0410756	161.327	3927.57	24.3454	0.966381	49.5067	4391	4391	MS2	9/66
gi227430301	1.68	4	2	1428	159.595	5.79541	46.0819	1.10507	4	17.0093	1.16936	4	14.8974	0.917866	4	12.8895	0.465252	4	7.16111	0.174671	4	32.4001	1.59186	4	38.1471	0.661194	4	22.9923	1	1.10507	1.16936	0.917866	0.465252	0.174671	1.59186	0.661194	CD109 antigen isoform 2 precursor [Homo sapiens]	1.00855	0.284024	0.281617	0.991524	3.52082	3.55092		0.991524	3.52082
		Sequence	Protein Accessions	# Proteins	# Protein Groups	Activation Type	Modifications	IonScore	Exp Value	Δ Score	Rank	Identity High	Homology Threshold	QuanResultID	Quan Info	Quan Usage	114/113	115/113	116/113	117/113	118/113	119/113	121/113	113	114	115	116	117	1	IonScore	Rank	QuanResultID	114/113	117/113	121/113	115	118	#VALUE!	#VALUE!	#VALUE!	#VALUE!	#VALUE!	#VALUE!	ΔM [ppm]	RT [min]	First Scan	Last Scan	MS Order	Ions Matched
	High	inYTVPQSGTFk	gi227430301	3	1	HCD	N-Term(iTRAQ8plex), N2(Deamidated), K12(iTRAQ8plex)	38.71	0.0101814	1	1	30		5031	Unique	Used	0.99194	1.09747	1.03292	0.485772	0.207931	1.2211	0.574119	2714.32	2692.44	2978.88	2803.67	1318.54	1	38.71	1	5031	0.99194	0.485772	0.574119	2978.88	564.391	0.00789149	0.000495967	0.0628483	126.719	2016.26	15.9113	0.821464	45.3138	3924	3924	MS2	12/120
	High	tQDEILFSnSTR	gi227430301	2	1	HCD	N-Term(iTRAQ8plex), N9(Deamidated)	36.17	0.0104952	1	1	27		4979	Unique	Used	0.980291	0.85265	0.569485	0.441095	0.0848327	2.00767	0.761475	2481.66	2432.75	2115.99	1413.27	1094.65	1	36.17	1	4979	0.980291	0.441095	0.761475	2115.99	210.526	0.00746386	0.000671494	0.0899661	133.979	1489.22	11.1153	1.32956	44.7316	3856	3856	MS2	11/128
	High	inYTVPQSGTFk	gi227430301	3	1	HCD	N-Term(iTRAQ8plex), N2(Deamidated), K12(iTRAQ8plex)	33.08	0.0357959	1	1	30		5047	Unique	Used	1.23111	1.24597	0.969829	0.4456	0.146731	1.26218	0.560641	2098.13	2583.02	2614.21	2034.83	934.927	1	33.08	1	5047	1.23111	0.4456	0.560641	2614.21	307.861	0.00675119	0.000641245	0.0949825	148.122	1559.47	10.5283	0.16888	45.5268	3948	3948	MS2	12/120
	Medium	tQDEILFSnSTR	gi227430301	2	1	HCD	N-Term(iTRAQ8plex), N9(Deamidated)	20.21	0.43114	1	1	28		4997	Unique	Used	1.46291	1.34027	0.868687	0.536828	0.22471	2.9572	0.934467	1444.33	2112.92	1935.79	1254.67	775.356	1	20.21	1	4997	1.46291	0.536828	0.934467	1935.79	324.556	0.0042437	0.00103254	0.243311	235.644	968.487	4.10997	2.50339	44.9215	3878	3878	MS2	9/128
gi4503037	4.55	2	1	220	24.0593	7.59131	53.6352	1.10868	2	0.961319	1.15277	2	0.204858	0.958375	2	2.00223	0.242464	2	17.593	0.0628652	2	12.0451	0.745385	2	1.37505	0.337134	2	1.50033	1	1.10868	1.15277	0.958375	0.242464	0.0628652	0.745385	0.337134	cellular repressor of E1A-stimulated genes precursor [Homo sapiens]	0.998836	0.282054	0.282383	1.00117	3.54542	3.54129		1.00117	3.54542
		Sequence	Protein Accessions	# Proteins	# Protein Groups	Activation Type	Modifications	IonScore	Exp Value	Δ Score	Rank	Identity High	Homology Threshold	QuanResultID	Quan Info	Quan Usage	114/113	115/113	116/113	117/113	118/113	119/113	121/113	113	114	115	116	117	1	IonScore	Rank	QuanResultID	114/113	117/113	121/113	115	118	#VALUE!	#VALUE!	#VALUE!	#VALUE!	#VALUE!	#VALUE!	ΔM [ppm]	RT [min]	First Scan	Last Scan	MS Order	Ions Matched
	High	vnETEmDIAk	gi4503037	1	1	HCD	N-Term(iTRAQ8plex), N2(Deamidated), M6(Oxidation), K10(iTRAQ8plex)	38.85	0.00803402	1	1	29		4509	Unique	Used	1.10152	1.15436	0.971404	0.215528	0.0681658	0.75233	0.340563	6539.64	7203.52	7549.09	6352.63	1409.48	1	38.85	1	4509	1.10152	0.215528	0.340563	7549.09	445.779	0.00883592	0.000174456	0.019744	113.174	5732.09	50.6483	0.55278	40.5804	3325	3325	MS2	11/96
	High	vnETEmDIAk	gi4503037	1	1	HCD	N-Term(iTRAQ8plex), N2(Deamidated), M6(Oxidation), K10(iTRAQ8plex)	37.74	0.0103821	1	1	29	15	4536	Unique	Used	1.11589	1.15117	0.94552	0.272765	0.0579767	0.738504	0.33374	7716.3	8610.58	8882.81	7295.92	2104.74	1	37.74	1	4536	1.11589	0.272765	0.33374	8882.81	447.366	0.00853868	0.000156325	0.0183079	117.114	6396.91	54.6212	0.449618	40.8623	3358	3358	MS2	10/96
gi4507509	7.25	5	1	207	23.1555	8.104	95.9014	0.88235	2	24.1331	0.848909	2	35.0199	0.73763	2	22.9488	0.403789	2	52.0589	0.223308	1		1.32753	2	16.9998	0.486284	2	30.1686	1	0.88235	0.848909	0.73763	0.403789	0.223308	1.32753	0.486284	tissue inhibitor of metalloproteinase 1 precursor [Homo sapiens]	1.18645	0.345733	0.291401	0.84285	2.8924	3.43169		0.84285	2.8924
		Sequence	Protein Accessions	# Proteins	# Protein Groups	Activation Type	Modifications	IonScore	Exp Value	Δ Score	Rank	Identity High	Homology Threshold	QuanResultID	Quan Info	Quan Usage	114/113	115/113	116/113	117/113	118/113	119/113	121/113	113	114	115	116	117	1	IonScore	Rank	QuanResultID	114/113	117/113	121/113	115	118	#VALUE!	#VALUE!	#VALUE!	#VALUE!	#VALUE!	#VALUE!	ΔM [ppm]	RT [min]	First Scan	Last Scan	MS Order	Ions Matched
	High	fVGTPEVnQTTLYQR	gi4507509	1	1	HCD	N-Term(iTRAQ8plex), N8(Deamidated)	70.01	6.92404e-06	0.157143	1	29		5169	Unique	Used	1.03594	1.06781	0.859412	0.561829		1.48761	0.593397	1182.12	1224.61	1262.27	1015.93	664.147	1	70.01	1	5169	1.03594	0.561829	0.593397	1262.27		0.013735	0.0012652	0.0921147	72.8066	790.391	10.856	2.46607	46.9622	4113	4113	MS2	10/140
	High	fVGTPEVNqTTLYQR	gi4507509	1	1	HCD	N-Term(iTRAQ8plex), Q9(Deamidated)	58.87	9.00242e-05		2	29		5169	Redundant	Not Used	1.03594	1.06781	0.859412	0.561829		1.48761	0.593397	1182.12	1224.61	1262.27	1015.93	664.147	1	58.87	2	5169	1.03594	0.561829	0.593397	1262.27		0.011578	0.0012652	0.109276	86.3705	790.391	9.15117	2.46607	46.9622	4113	4113	MS2	14/140
	High	fVGTPEVnQTTLYQR	gi4507509	1	1	HCD	N-Term(iTRAQ8plex), N8(Deamidated)	57.32	0.000128913	0.175439	1	29		5152	Unique	Used	0.751531	0.674885	0.633105	0.290206	0.223308	1.18469	0.398506	1133.95	852.196	765.285	717.908	329.078	1	57.32	1	5152	0.751531	0.290206	0.398506	765.285	253.22	0.0113177	0.00136053	0.120213	88.3573	735.007	8.31857	2.1102	46.7466	4089	4089	MS2	12/140
	High	fVGTPEVNqTTLYQR	gi4507509	1	1	HCD	N-Term(iTRAQ8plex), Q9(Deamidated)	47.15	0.00134059		2	29		5152	Redundant	Not Used	0.751531	0.674885	0.633105	0.290206	0.223308	1.18469	0.398506	1133.95	852.196	765.285	717.908	329.078	1	47.15	2	5152	0.751531	0.290206	0.398506	765.285	253.22	0.00934226	0.00136053	0.145632	107.04	735.007	6.86662	2.1102	46.7466	4089	4089	MS2	11/140
	High	fVGTPEVNQTTLYqR	gi4507509	1	1	HCD	N-Term(iTRAQ8plex), Q14(Deamidated)	30.07	0.0682904		3	29		5169	Redundant	Not Used	1.03594	1.06781	0.859412	0.561829		1.48761	0.593397	1182.12	1224.61	1262.27	1015.93	664.147	1	30.07	3	5169	1.03594	0.561829	0.593397	1262.27		0.00600735	0.0012652	0.210608	166.463	790.391	4.74815	2.46607	46.9622	4113	4113	MS2	8/140
gi5453832	1.5	3	1	999	111.266	5.22412	55.9536	1.02834	2	49.0262	1.13777	2	31.4891	0.698789	2	113.384	0.28354	2	61.5529	0.099368	2	11.0248	0.822314	2	21.6552	0.335787	2	10.5672	1	1.02834	1.13777	0.698789	0.28354	0.099368	0.822314	0.335787	hypoxia up-regulated 1 precursor [Homo sapiens]	1.10443	0.330634	0.299372	0.905447	3.02449	3.34033		0.905447	3.02449
		Sequence	Protein Accessions	# Proteins	# Protein Groups	Activation Type	Modifications	IonScore	Exp Value	Δ Score	Rank	Identity High	Homology Threshold	QuanResultID	Quan Info	Quan Usage	114/113	115/113	116/113	117/113	118/113	119/113	121/113	113	114	115	116	117	1	IonScore	Rank	QuanResultID	114/113	117/113	121/113	115	118	#VALUE!	#VALUE!	#VALUE!	#VALUE!	#VALUE!	#VALUE!	ΔM [ppm]	RT [min]	First Scan	Last Scan	MS Order	Ions Matched
	High	aEPPLnASASDQGEk	gi5453832	1	1	HCD	N-Term(iTRAQ8plex), N6(Deamidated), K15(iTRAQ8plex)	55.18	0.000242256	0.563636	1	30		4453	Unique	Used	1.40634	1.39998	1.29024	0.193456	0.107015	0.711753	0.360523	2687.21	3779.12	3762.05	3467.15	519.855	1	55.18	1	4453	1.40634	0.193456	0.360523	3762.05	287.571	0.0126134	0.000425204	0.0337106	79.2809	2351.81	29.6643	1.20406	39.9783	3254	3254	MS2	13/154
	High	aEPPLnASASDQGEk	gi5453832	1	1	HCD	N-Term(iTRAQ8plex), N6(Deamidated), K15(iTRAQ8plex)	32.64	0.040266	1	1	30		4414	Unique	Used	0.751948	0.924667	0.37846	0.415573	0.0922676	0.95005	0.312749	7510.51	5647.51	6944.72	2842.43	3121.17	1	32.64	1	4414	0.751948	0.415573	0.312749	6944.72	692.977	0.00761948	0.000168109	0.022063	131.243	5948.53	45.3247	-2.59702	39.5836	3205	3205	MS2	12/154
	Medium	aEPPLNASASDqGEk	gi5453832	1	1	HCD	N-Term(iTRAQ8plex), Q12(Deamidated), K15(iTRAQ8plex)	24.44	0.28726		2	30		4453	Redundant	Not Used	1.40634	1.39998	1.29024	0.193456	0.107015	0.711753	0.360523	2687.21	3779.12	3762.05	3467.15	519.855	1	24.44	2	4453	1.40634	0.193456	0.360523	3762.05	287.571	0.00571044	0.000425204	0.0744609	175.118	2351.81	13.4299	1.20406	39.9783	3254	3254	MS2	12/154
gi119703755	1.06	1	1	1798	195.854	6.52197	34.71	0.865959	1		1.04404	1		0.891557	1		0.315247	1		0.32722	1		1.56878	1		0.595125	1		1	0.865959	1.04404	0.891557	0.315247	0.32722	1.56878	0.595125	laminin, beta 2 precursor [Homo sapiens]	0.964021	0.296901	0.307982	1.03732	3.36812	3.24694		1.03732	3.36812
		Sequence	Protein Accessions	# Proteins	# Protein Groups	Activation Type	Modifications	IonScore	Exp Value	Δ Score	Rank	Identity High	Homology Threshold	QuanResultID	Quan Info	Quan Usage	114/113	115/113	116/113	117/113	118/113	119/113	121/113	113	114	115	116	117	1	IonScore	Rank	QuanResultID	114/113	117/113	121/113	115	118	#VALUE!	#VALUE!	#VALUE!	#VALUE!	#VALUE!	#VALUE!	ΔM [ppm]	RT [min]	First Scan	Last Scan	MS Order	Ions Matched
	High	anTSALAVPSPVSNSASAR	gi119703755	1	1	HCD	N-Term(iTRAQ8plex), N2(Deamidated)	34.71	0.025338	1	1	30		4791	Unique	Used	0.865959	1.04404	0.891557	0.315247	0.32722	1.56878	0.595125	1284.33	1112.18	1340.9	1145.05	404.881	1	34.71	1	4791	0.865959	0.315247	0.595125	1340.9	420.258	0.007452	0.000880516	0.118158	134.192	1135.7	8.46323	0.62386	43.0591	3645	3645	MS2	12/206
gi9625002	1.02	2	1	788	85.8793	5.5542	42.39	0.825993	2	13.0199	0.804633	2	4.88459	0.625139	2	25.5682	0.445904	2	3.83489	0.288598	2	15.283	1.18523	2	16.4411	0.596045	2	0.6096	1	0.825993	0.804633	0.625139	0.445904	0.288598	1.18523	0.596045	integrin beta-6 precursor [Homo sapiens]	1.27712	0.412346	0.322871	0.783011	2.42515	3.09721		0.783011	2.42515
		Sequence	Protein Accessions	# Proteins	# Protein Groups	Activation Type	Modifications	IonScore	Exp Value	Δ Score	Rank	Identity High	Homology Threshold	QuanResultID	Quan Info	Quan Usage	114/113	115/113	116/113	117/113	118/113	119/113	121/113	113	114	115	116	117	1	IonScore	Rank	QuanResultID	114/113	117/113	121/113	115	118	#VALUE!	#VALUE!	#VALUE!	#VALUE!	#VALUE!	#VALUE!	ΔM [ppm]	RT [min]	First Scan	Last Scan	MS Order	Ions Matched
	High	eVEVnSSk	gi9625002	1	1	HCD	N-Term(iTRAQ8plex), N5(Deamidated), K8(iTRAQ8plex)	35.13	0.0193502	1	1	29	26	4230	Unique	Used	0.756829	0.778571	0.740781	0.434522	0.319745	1.06161	0.593599	7684.1	5815.55	5982.62	5692.24	3338.91	1	35.13	1	4230	0.756829	0.434522	0.593599	5982.62	2456.95	0.00853935	0.000199116	0.0233174	117.105	5022.21	42.8864	-2.37592	37.4152	2954	2954	MS2	9/74
	High	eVEVnSSk	gi9625002	1	1	HCD	N-Term(iTRAQ8plex), N5(Deamidated), K8(iTRAQ8plex)	31.76	0.0399751	1	1	29	23	4245	Unique	Used	0.901478	0.831568	0.527549	0.457584	0.260486	1.32325	0.5985	5400.3	4868.25	4490.72	2848.92	2471.09	1	31.76	1	4245	0.901478	0.457584	0.5985	4490.72	1406.7	0.0077155	0.000302598	0.0392194	129.609	3304.72	25.4976	-1.7659	37.6223	2977	2977	MS2	9/74
gi110681719	1.02	2	1	879	97.2952	8.90967	28.11	0.724104	1		0.965548	1		0.635903	1		0.307647	1		0.117752	1		0.846008	1		0.371444	1		1	0.724104	0.965548	0.635903	0.307647	0.117752	0.846008	0.371444	transmembrane protein C9orf5 [Homo sapiens]	1.07659	0.349417	0.32456	0.92886	2.86191	3.0811		0.92886	2.86191
		Sequence	Protein Accessions	# Proteins	# Protein Groups	Activation Type	Modifications	IonScore	Exp Value	Δ Score	Rank	Identity High	Homology Threshold	QuanResultID	Quan Info	Quan Usage	114/113	115/113	116/113	117/113	118/113	119/113	121/113	113	114	115	116	117	1	IonScore	Rank	QuanResultID	114/113	117/113	121/113	115	118	#VALUE!	#VALUE!	#VALUE!	#VALUE!	#VALUE!	#VALUE!	ΔM [ppm]	RT [min]	First Scan	Last Scan	MS Order	Ions Matched
	Medium	vNnTAVIEk	gi110681719	1	1	HCD	N-Term(iTRAQ8plex), N3(Deamidated), K9(iTRAQ8plex)	28.11	0.0866115	1	1	29	23	4490	Unique	Used	0.724104	0.965548	0.635903	0.307647	0.117752	0.846008	0.371444	7202.03	5215.01	6953.9	4579.79	2215.68	1	28.11	1	4490	0.724104	0.307647	0.371444	6953.9	848.053	0.00648185	0.000148362	0.0228888	154.277	6740.27	43.6894	1.24075	40.3729	3301	3301	MS2	9/86
	Medium	vnNTAVIEk	gi110681719	1	1	HCD	N-Term(iTRAQ8plex), N2(Deamidated), K9(iTRAQ8plex)	28.11	0.0866115	1	2	29	23	4490	Redundant	Not Used	0.724104	0.965548	0.635903	0.307647	0.117752	0.846008	0.371444	7202.03	5215.01	6953.9	4579.79	2215.68	1	28.11	2	4490	0.724104	0.307647	0.371444	6953.9	848.053	0.00648041	0.000148362	0.0228939	154.311	6740.27	43.6797	1.24075	40.3729	3301	3301	MS2	9/86
gi160333222	6.63	1	1	181	20.5156	8.39697	37.46	1.14582	1		0.998366	1		0.813739	1		1.03602	1		0.246904	1		1.93035	1		1.20373	1		1	1.14582	0.998366	0.813739	1.03602	0.246904	1.93035	1.20373	transmembrane protein 87A isoform 2 [Homo sapiens]	1.18416	0.409346	0.345686	0.844482	2.44292	2.8928		0.844482	2.44292
		Sequence	Protein Accessions	# Proteins	# Protein Groups	Activation Type	Modifications	IonScore	Exp Value	Δ Score	Rank	Identity High	Homology Threshold	QuanResultID	Quan Info	Quan Usage	114/113	115/113	116/113	117/113	118/113	119/113	121/113	113	114	115	116	117	1	IonScore	Rank	QuanResultID	114/113	117/113	121/113	115	118	#VALUE!	#VALUE!	#VALUE!	#VALUE!	#VALUE!	#VALUE!	ΔM [ppm]	RT [min]	First Scan	Last Scan	MS Order	Ions Matched
	High	enGTNLTFIGDk	gi160333222	2	1	HCD	N-Term(iTRAQ8plex), N2(Deamidated), K12(iTRAQ8plex)	37.46	0.0141694	1	1	30	15	5029	Unique	Used	1.14582	0.998366	0.813739	1.03602	0.246904	1.93035	1.20373	1917.94	2197.62	1914.81	1560.71	1987.02	1	37.46	1	5029	1.14582	1.03602	1.20373	1914.81	473.549	0.00764612	0.00113874	0.14893	130.785	878.167	6.71457	2.00352	45.2877	3921	3921	MS2	13/128
gi153791276	4.16	2	1	409	46.77	8.95361	63.09	1.46636	1		1.76786	1		1.2431	1		0.323268	1			0		0.837526	1		0.302653	1		1	1.46636	1.76786	1.2431	0.323268		0.837526	0.302653	glycosyltransferase 8 domain containing 3 isoform 2 [Homo sapiens]	0.819126	0.283523	0.346129	1.22081	3.52705	2.88909		1.22081	3.52705
		Sequence	Protein Accessions	# Proteins	# Protein Groups	Activation Type	Modifications	IonScore	Exp Value	Δ Score	Rank	Identity High	Homology Threshold	QuanResultID	Quan Info	Quan Usage	114/113	115/113	116/113	117/113	118/113	119/113	121/113	113	114	115	116	117	1	IonScore	Rank	QuanResultID	114/113	117/113	121/113	115	118	#VALUE!	#VALUE!	#VALUE!	#VALUE!	#VALUE!	#VALUE!	ΔM [ppm]	RT [min]	First Scan	Last Scan	MS Order	Ions Matched
	High	fnSTQIAAmAPEHEEPR	gi153791276	2	1	HCD	N-Term(iTRAQ8plex), N2(Deamidated), M9(Oxidation)	63.09	1.50709e-05	0.253968	1	26		6359	Unique	Used	1.46636	1.76786	1.2431	0.323268		0.837526	0.302653	840.676	1232.73	1486.2	1045.04	271.763	1	63.09	1	6359	1.46636	0.323268	0.302653	1486.2		0.010077	0.00120392	0.119471	99.2355	830.622	8.37022	0.197319	41.5967	3479	3479	MS2	19/182
	High	fNSTqIAAmAPEHEEPR	gi153791276	2	1	HCD	N-Term(iTRAQ8plex), Q5(Deamidated), M9(Oxidation)	46.69	0.000657867		2	26		6359	Redundant	Not Used	1.46636	1.76786	1.2431	0.323268		0.837526	0.302653	840.676	1232.73	1486.2	1045.04	271.763	1	46.69	2	6359	1.46636	0.323268	0.302653	1486.2		0.00749725	0.00120392	0.160581	133.382	830.622	6.22738	0.197319	41.5967	3479	3479	MS2	11/182
gi21314755	2.5	2	1	520	58.1043	8.32373	37.62	0.905574	1		1.16251	1		1.151	1		0.270738	1		0.0800573	1		0.873559	1		0.342925	1		1	0.905574	1.16251	1.151	0.270738	0.0800573	0.873559	0.342925	signal peptide peptidase-like 2A [Homo sapiens]	0.823671	0.288368	0.350101	1.21408	3.46779	2.85632		1.21408	3.46779
		Sequence	Protein Accessions	# Proteins	# Protein Groups	Activation Type	Modifications	IonScore	Exp Value	Δ Score	Rank	Identity High	Homology Threshold	QuanResultID	Quan Info	Quan Usage	114/113	115/113	116/113	117/113	118/113	119/113	121/113	113	114	115	116	117	1	IonScore	Rank	QuanResultID	114/113	117/113	121/113	115	118	#VALUE!	#VALUE!	#VALUE!	#VALUE!	#VALUE!	#VALUE!	ΔM [ppm]	RT [min]	First Scan	Last Scan	MS Order	Ions Matched
	High	dmnQTLGDNITVk	gi21314755	1	1	HCD	N-Term(iTRAQ8plex), M2(Oxidation), N3(Deamidated), K13(iTRAQ8plex)	37.62	0.0125239	0.0526316	1	30		4678	Unique	Used	0.905574	1.16251	1.151	0.270738	0.0800573	0.873559	0.342925	2808.27	2543.1	3264.66	3232.32	760.306	1	37.62	1	4678	0.905574	0.270738	0.342925	3264.66	224.823	0.0082539	0.000360279	0.0436495	121.155	2775.63	22.9098	-0.231861	42.1224	3520	3520	MS2	14/136
	High	dmNqTLGDNITVk	gi21314755	1	1	HCD	N-Term(iTRAQ8plex), M2(Oxidation), Q4(Deamidated), K13(iTRAQ8plex)	35.78	0.019131		2	30		4678	Redundant	Not Used	0.905574	1.16251	1.151	0.270738	0.0800573	0.873559	0.342925	2808.27	2543.1	3264.66	3232.32	760.306	1	35.78	2	4678	0.905574	0.270738	0.342925	3264.66	224.823	0.00785897	0.000360279	0.045843	127.243	2775.63	21.8136	-0.231861	42.1224	3520	3520	MS2	8/136
gi166235140	2.1	2	1	809	86.8058	4.81787	44.7064	1.08898	2	15.435	1.22685	2	48.1235	1.07266	2	12.9302	0.78011	2	1.17547	0.543736	1		2.8436	2	28.9417	1.22501	2	4.83332	1	1.08898	1.22685	1.07266	0.78011	0.543736	2.8436	1.22501	seizure 6-like protein 2 isoform 4 [Homo sapiens]	0.908447	0.325381	0.358172	1.10078	3.07332	2.79195		1.10078	3.07332
		Sequence	Protein Accessions	# Proteins	# Protein Groups	Activation Type	Modifications	IonScore	Exp Value	Δ Score	Rank	Identity High	Homology Threshold	QuanResultID	Quan Info	Quan Usage	114/113	115/113	116/113	117/113	118/113	119/113	121/113	113	114	115	116	117	1	IonScore	Rank	QuanResultID	114/113	117/113	121/113	115	118	#VALUE!	#VALUE!	#VALUE!	#VALUE!	#VALUE!	#VALUE!	ΔM [ppm]	RT [min]	First Scan	Last Scan	MS Order	Ions Matched
	High	iVSPEPGGAVGPnLTcR	gi166235140	4	1	HCD	N-Term(iTRAQ8plex), N13(Deamidated), C16(Carbamidomethyl)	46.87	0.00150902	1	1	30		4986	Unique	Used	0.981914	0.901777	0.983426	0.773949	0.543736	2.34849	1.26558	1021.41	1002.94	921.084	1004.48	790.52	1	46.87	1	4986	0.981914	0.773949	1.26558	921.084	555.377	0.00959896	0.00190369	0.198322	104.178	525.297	5.0423	0.487995	44.8007	3864	3864	MS2	14/160
	Medium	iVSPEPGGAVGPnLTcR	gi166235140	4	1	HCD	N-Term(iTRAQ8plex), N13(Deamidated), C16(Carbamidomethyl)	21.67	0.4956	1	1	30	16	5013	Unique	Used	1.20773	1.66911	1.16999	0.786319		3.44308	1.18574	273.861	330.749	457.105	320.414	215.342	1	21.67	1	5013	1.20773	0.786319	1.18574	457.105		0.00452134	0.00435105	0.962337	221.173	229.829	1.03914	-0.414416	45.0755	3897	3897	MS2	11/160
gi112380628	10.55	13	4	417	44.8538	8.74854	304.395	0.972199	11	15.6789	1.04581	12	16.2015	0.881128	10	25.0041	0.527316	13	27.0933	0.0971002	9	38.6063	0.873542	13	114.951	0.777203	12	98.9183	1	0.972199	1.04581	0.881128	0.527316	0.0971002	0.873542	0.777203	lysosomal-associated membrane protein 1 precursor [Homo sapiens]	1.02349	0.378264	0.369582	0.97705	2.64366	2.70576		0.97705	2.64366
		Sequence	Protein Accessions	# Proteins	# Protein Groups	Activation Type	Modifications	IonScore	Exp Value	Δ Score	Rank	Identity High	Homology Threshold	QuanResultID	Quan Info	Quan Usage	114/113	115/113	116/113	117/113	118/113	119/113	121/113	113	114	115	116	117	1	IonScore	Rank	QuanResultID	114/113	117/113	121/113	115	118	#VALUE!	#VALUE!	#VALUE!	#VALUE!	#VALUE!	#VALUE!	ΔM [ppm]	RT [min]	First Scan	Last Scan	MS Order	Ions Matched
	High	nmTFDLPSDATVVLnR	gi112380628	1	1	HCD	N-Term(iTRAQ8plex), N1(Deamidated), M2(Oxidation), N15(Deamidated)	78.22	6.49348e-07	1	1	27	18	5516	Unique	Used		1.0889		2.18314	0.96962	2.02262	2.35746	392.075		426.931		855.953	1	78.22	1	5516		2.18314	2.35746	426.931	380.164	0.0143593	0.00508548	0.35416	69.6415	196.638	2.82358	-1.90821	52.5686	4707	4707	MS2	11/166
	High	nmTFDLPSDATVVLnR	gi112380628	1	1	HCD	N-Term(iTRAQ8plex), N1(Deamidated), M2(Oxidation), N15(Deamidated)	73.65	1.862e-06	1	1	27		5507	Unique	Used	0.452898			1.04986		1.47053	1.25393	509.714	230.848			535.129	1	73.65	1	5507	0.452898	1.04986	1.25393			0.013553	1.19844	88.4263	73.7843	0.834416	0.0113088	-2.2545	52.3696	4687	4687	MS2	10/166
	High	nmTFDLPSDATVVLnR	gi112380628	1	1	HCD	N-Term(iTRAQ8plex), N1(Deamidated), M2(Oxidation), N15(Deamidated)	70.75	3.77786e-06	1	1	28	20	5532	Unique	Used		0.475414		0.477317		0.667723		552.853		262.834		263.886	1	70.75	1	5532		0.477317		262.834		0.0129676	0.00181604	0.140044	77.115	550.649	7.14062	0.342675	52.8326	4735	4735	MS2	12/166
	High	enTSDPSLVIAFGR	gi112380628	1	1	HCD	N-Term(iTRAQ8plex), N2(Deamidated)	63.37	2.95485e-05	1	1	29		5369	Unique	Used	0.831833	0.807375	0.648733	0.561575		1.62219	0.72692	1044.67	868.991	843.44	677.712	586.661	1	63.37	1	5369	0.831833	0.561575	0.72692	843.44		0.011987	0.00165063	0.137702	83.424	605.829	7.26205	2.05005	49.7763	4421	4421	MS2	15/140
	High	enTSDPSLVIAFGR	gi112380628	1	1	HCD	N-Term(iTRAQ8plex), N2(Deamidated)	61.77	4.28436e-05	1	1	29		5323	Unique	Used	0.743203	0.488695	0.408866	0.484229		1.37387	0.856782	1391.57	1034.22	680.051	568.965	673.836	1	61.77	1	5323	0.743203	0.484229	0.856782	680.051		0.01179	0.00180264	0.152896	84.8176	554.742	6.54041	0.836727	49.2389	4360	4360	MS2	13/140
	High	enTSDPSLVIAFGR	gi112380628	1	1	HCD	N-Term(iTRAQ8plex), N2(Deamidated)	56.95	0.000128065	1	1	29		5345	Unique	Used	0.972199	1.00339	0.928279	0.801474	0.233474	1.76797	0.872746	1641.34	1595.71	1646.9	1523.62	1315.49	1	56.95	1	5345	0.972199	0.801474	0.872746	1646.9	383.21	0.0108399	0.0010764	0.0993003	92.2519	929.02	10.0705	1.5445	49.4911	4389	4389	MS2	17/140
	High	dnTTVTR	gi112380628	1	1	HCD	N-Term(iTRAQ8plex), N2(Deamidated)	33.61	0.0136751	1	1	26	22	3890	Unique	Used	0.875797	1.06368	0.827896	0.441787	0.124855	0.424396	0.349361	7251.44	6350.79	7713.19	6003.44	3203.59	1	33.61	1	3890	0.875797	0.441787	0.349361	7713.19	905.376	0.00889489	0.000170814	0.0192037	112.424	5854.31	52.0734	0.851456	25.8712	1887	1887	MS2	10/68
	High	dnTTVTR	gi112380628	1	1	HCD	N-Term(iTRAQ8plex), N2(Deamidated)	30.4	0.0286371	1	1	26	24	3893	Unique	Used	0.919138	1.02824	0.836372	0.472432	0.096571	0.347613	0.384968	4749.49	4365.43	4883.62	3972.34	2243.81	1	30.4	1	3893	0.919138	0.472432	0.384968	4883.62	458.663	0.00806369	0.000284924	0.0353342	124.013	3509.71	28.3012	0.74164	26.3293	1924	1924	MS2	6/68
	High	dnTTVTR	gi112380628	1	1	HCD	N-Term(iTRAQ8plex), N2(Deamidated)	27.47	0.056225	1	1	26	21	3888	Unique	Used	1.03916	1.08142	0.981254	0.432623	0.0903923	0.456133	0.394238	7851.49	8158.94	8490.74	7704.31	3396.73	1	27.47	1	3888	1.03916	0.432623	0.394238	8490.74	709.714	0.00732065	0.000173331	0.0236771	136.6	5769.3	42.235	1.1809	25.663	1869	1869	MS2	6/68
	Medium	aAnGSLR	gi112380628	1	1	HCD	N-Term(iTRAQ8plex), N3(Deamidated)	26.8	0.137476	1	1	29	22	3944	Unique	Used	1.57837	1.49542	1.29088	0.657637	0.0293285	0.873542	0.830963	36458.2	57544.7	54520.5	47063.1	23976.3	1	26.8	1	3944	1.57837	0.657637	0.830963	54520.5	1069.27	0.00704689	4.10117e-05	0.00581983	141.906	24383.3	171.826	-1.57746	31.7685	2371	2371	MS2	6/56
	Medium	dnTTVTR	gi112380628	1	1	HCD	N-Term(iTRAQ8plex), N2(Deamidated)	25.04	0.0971319	1	1	26	20	3885	Unique	Used	1.07995	1.24273	1.10299	0.527316	0.0983742	0.627479	0.411468	8336.17	9002.67	10359.6	9194.67	4395.8	1	25.04	1	3885	1.07995	0.527316	0.411468	10359.6	820.064	0.00670098	0.000155141	0.023152	149.232	6445.75	43.1928	-0.576151	25.4479	1850	1850	MS2	6/68
	Medium	aAnGSLR	gi112380628	1	1	HCD	N-Term(iTRAQ8plex), N3(Deamidated)	21.61	0.454178	1	1	29	21	3951	Unique	Used	1.43322	1.36536	1.26433	0.631006	0.0289765	1.01714	0.896652	19071.3	27333.4	26039.2	24112.5	12034.1	1	21.61	1	3951	1.43322	0.631006	0.896652	26039.2	552.621	0.00572115	7.9271e-05	0.0138558	174.79	12614.9	72.1721	-1.08601	32.0016	2393	2393	MS2	10/56
	Medium	dnTTVTR	gi112380628	1	1	HCD	N-Term(iTRAQ8plex), N2(Deamidated)	21.13	0.242064	1	1	26	19	3891	Unique	Used	0.990156	1.00017	0.835435	0.362428	0.0971002	0.39285	0.365234	6043.45	5983.96	6044.5	5048.91	2190.32	1	21.13	1	3891	0.990156	0.362428	0.365234	6044.5	586.821	0.00568602	0.000223758	0.0393522	175.87	4469.12	25.4115	1.51035	26.092	1905	1905	MS2	7/68
gi110227598	2.35	2	1	553	63.2142	9.05615	40.77	0.966541	1		1.22539	1		1.02806	1		0.188172	1		0.0846786	1		0.602181	1		0.229687	1		1	0.966541	1.22539	1.02806	0.188172	0.0846786	0.602181	0.229687	putative phospholipase B-like 1 precursor [Homo sapiens]	0.87268	0.327997	0.375851	1.1459	3.04881	2.66063		1.1459	3.04881
		Sequence	Protein Accessions	# Proteins	# Protein Groups	Activation Type	Modifications	IonScore	Exp Value	Δ Score	Rank	Identity High	Homology Threshold	QuanResultID	Quan Info	Quan Usage	114/113	115/113	116/113	117/113	118/113	119/113	121/113	113	114	115	116	117	1	IonScore	Rank	QuanResultID	114/113	117/113	121/113	115	118	#VALUE!	#VALUE!	#VALUE!	#VALUE!	#VALUE!	#VALUE!	ΔM [ppm]	RT [min]	First Scan	Last Scan	MS Order	Ions Matched
	High	nGDAYGFYnNSVk	gi110227598	1	1	HCD	N-Term(iTRAQ8plex), N1(Deamidated), N9(Deamidated), K13(iTRAQ8plex)	40.77	0.00358044	0.341463	1	27	28	4942	Unique	Used	0.966541	1.22539	1.02806	0.188172	0.0846786	0.602181	0.229687	2863.06	2767.27	3508.38	2943.4	538.748	1	40.77	1	4942	0.966541	0.188172	0.229687	3508.38	242.44	0.00845033	0.000329108	0.0389462	118.339	3038.51	25.6765	-1.3694	44.3925	3815	3815	MS2	11/136
	High	nGDAYGFYNnSVk	gi110227598	1	1	HCD	N-Term(iTRAQ8plex), N1(Deamidated), N10(Deamidated), K13(iTRAQ8plex)	27.43	0.0772567		2	27	28	4942	Redundant	Not Used	0.966541	1.22539	1.02806	0.188172	0.0846786	0.602181	0.229687	2863.06	2767.27	3508.38	2943.4	538.748	1	27.43	2	4942	0.966541	0.188172	0.229687	3508.38	242.44	0.0057504	0.000329108	0.0572322	173.901	3038.51	17.4727	-1.3694	44.3925	3815	3815	MS2	9/136
gi51944953	0.82	2	1	1222	134.239	5.80811	38.46	1.13706	2	4.34736	1.10468	2	5.34163	1.01572	2	8.54693	0.282629	2	5.15571	0.149023	2	29.0248	0.801325	2	16.444	0.31452	2	20.6847	1	1.13706	1.10468	1.01572	0.282629	0.149023	0.801325	0.31452	nodal modulator 1 precursor [Homo sapiens]	1.00785	0.386838	0.383823	0.992206	2.58506	2.60537		0.992206	2.58506
		Sequence	Protein Accessions	# Proteins	# Protein Groups	Activation Type	Modifications	IonScore	Exp Value	Δ Score	Rank	Identity High	Homology Threshold	QuanResultID	Quan Info	Quan Usage	114/113	115/113	116/113	117/113	118/113	119/113	121/113	113	114	115	116	117	1	IonScore	Rank	QuanResultID	114/113	117/113	121/113	115	118	#VALUE!	#VALUE!	#VALUE!	#VALUE!	#VALUE!	#VALUE!	ΔM [ppm]	RT [min]	First Scan	Last Scan	MS Order	Ions Matched
	High	eNVGIYnLSk	gi51944953	4	1	HCD	N-Term(iTRAQ8plex), N7(Deamidated), K10(iTRAQ8plex)	30.99	0.0607868	1	1	30	23	4991	Unique	Used	1.10422	1.06562	0.958925	0.292623	0.123011	0.894658	0.361082	5044.06	5569.73	5375.03	4836.87	1476.01	1	30.99	1	4991	1.10422	0.292623	0.361082	5375.03	620.474	0.00640825	0.000259859	0.0405506	156.049	3848.25	24.6605	0.714459	44.8633	3871	3871	MS2	7/104
	High	eNVGIYnLSk	gi51944953	4	1	HCD	N-Term(iTRAQ8plex), N7(Deamidated), K10(iTRAQ8plex)	30.97	0.0619872	1	1	30	24	4963	Unique	Used	1.17088	1.14518	1.07589	0.272976	0.180535	0.717729	0.273962	7488.07	8767.62	8575.17	8056.31	2044.06	1	30.97	1	4963	1.17088	0.272976	0.273962	8575.17	1351.86	0.00644037	0.000168371	0.026143	155.271	5939.27	38.2511	1.34369	44.5936	3839	3839	MS2	7/104
gi47419930	0.6	3	1	2322	250.382	5.46533	84.4373	1.24657	3	32.2848	1.12437	3	62.6282	0.999409	3	12.5383	1.01674	3	20.6579	1.04068	2	431.386	3.15061	3	38.5991	1.36375	3	16.1624	1	1.24657	1.12437	0.999409	1.01674	1.04068	3.15061	1.36375	chondroitin sulfate proteoglycan 4 precursor [Homo sapiens]	1.05782	0.455751	0.430842	0.945344	2.19418	2.32104		0.945344	2.19418
		Sequence	Protein Accessions	# Proteins	# Protein Groups	Activation Type	Modifications	IonScore	Exp Value	Δ Score	Rank	Identity High	Homology Threshold	QuanResultID	Quan Info	Quan Usage	114/113	115/113	116/113	117/113	118/113	119/113	121/113	113	114	115	116	117	1	IonScore	Rank	QuanResultID	114/113	117/113	121/113	115	118	#VALUE!	#VALUE!	#VALUE!	#VALUE!	#VALUE!	#VALUE!	ΔM [ppm]	RT [min]	First Scan	Last Scan	MS Order	Ions Matched
	High	lDPTVLDAGELAnR	gi47419930	1	1	HCD	N-Term(iTRAQ8plex), N13(Deamidated)	57.98	0.000100628	1	1	29	18	5372	Unique	Used	1.24657	1.12437	0.999409	1.01674		3.15061	1.36375	538.357	671.101	605.315	538.039	547.369	1	57.98	1	5372	1.24657	1.01674	1.36375	605.315		0.0109771	0.00373066	0.339858	91.0987	268.049	2.9424	1.23685	49.8239	4426	4426	MS2	8/122
	High	lDPTVLDAGELAnR	gi47419930	1	1	HCD	N-Term(iTRAQ8plex), N13(Deamidated)	48.23	0.00106873	1	1	30		5353	Unique	Used	0.829312	0.762792	0.918668	0.885785	0.325077	2.45036	1.22375	894.357	741.701	682.208	821.617	792.208	1	48.23	1	5353	0.829312	0.885785	1.22375	682.208	290.735	0.00919499	0.00250954	0.272924	108.755	398.48	3.66402	2.26038	49.6128	4402	4402	MS2	14/122
	Medium	lDPTVLDAGELAnR	gi47419930	1	1	HCD	N-Term(iTRAQ8plex), N13(Deamidated)	26.58	0.138685	1	1	29	23	5359	Unique	Used	1.54154	2.92808	2.78919	4.22415	3.33159	5.86894	6.92217	500.47	771.493	1465.42	1395.91	2114.06	1	26.58	1	5359	1.54154	4.22415	6.92217	1465.42	1667.36	0.00514552	0.00391601	0.761051	194.344	255.362	1.31397	1.41496	49.6738	4409	4409	MS2	5/122
gi189011550	3.34	2	1	389	44.0174	7.62061	53.73	1.0655	1		1.09955	1		0.874765	1		0.446776	1		0.338398	1		1.13066	1		0.584748	1		1	1.0655	1.09955	0.874765	0.446776	0.338398	1.13066	0.584748	acid ceramidase isoform c [Homo sapiens]	1.04618	0.45772	0.437514	0.955856	2.18474	2.28564		0.955856	2.18474
		Sequence	Protein Accessions	# Proteins	# Protein Groups	Activation Type	Modifications	IonScore	Exp Value	Δ Score	Rank	Identity High	Homology Threshold	QuanResultID	Quan Info	Quan Usage	114/113	115/113	116/113	117/113	118/113	119/113	121/113	113	114	115	116	117	1	IonScore	Rank	QuanResultID	114/113	117/113	121/113	115	118	#VALUE!	#VALUE!	#VALUE!	#VALUE!	#VALUE!	#VALUE!	ΔM [ppm]	RT [min]	First Scan	Last Scan	MS Order	Ions Matched
	High	tVLEnSTSYEEAk	gi189011550	3	1	HCD	N-Term(iTRAQ8plex), N5(Deamidated), K13(iTRAQ8plex)	53.73	0.000292949	0.37037	1	29		4827	Unique	Used	1.0655	1.09955	0.874765	0.446776	0.338398	1.13066	0.584748	2007.55	2139.04	2207.41	1756.14	896.926	1	53.73	1	4827	1.0655	0.446776	0.584748	2207.41	679.351	0.011336	0.000684909	0.0604192	88.2149	1460.05	16.551	-0.125531	43.3478	3685	3685	MS2	14/132
	High	tVLEnSTSyEEAK	gi189011550	3	1	HCD	N-Term(iTRAQ8plex), N5(Deamidated), Y9(iTRAQ8plex)	33.83	0.0286281		2	29		4827	Redundant	Not Used	1.0655	1.09955	0.874765	0.446776	0.338398	1.13066	0.584748	2007.55	2139.04	2207.41	1756.14	896.926	1	33.83	2	4827	1.0655	0.446776	0.584748	2207.41	679.351	0.00721267	0.000684909	0.0949591	138.645	1460.05	10.5308	-0.125531	43.3478	3685	3685	MS2	8/132
gi21070997	2.04	1	1	685	77.3753	6.66846	56.15	0.900902	1		1.12694	1		1.10925	1		0.181073	1		0.100382	1		0.501787	1		0.252391	1		1	0.900902	1.12694	1.10925	0.181073	0.100382	0.501787	0.252391	stromal interaction molecule 1 precursor [Homo sapiens]	0.850062	0.373194	0.43902	1.17639	2.67957	2.2778		1.17639	2.67957
		Sequence	Protein Accessions	# Proteins	# Protein Groups	Activation Type	Modifications	IonScore	Exp Value	Δ Score	Rank	Identity High	Homology Threshold	QuanResultID	Quan Info	Quan Usage	114/113	115/113	116/113	117/113	118/113	119/113	121/113	113	114	115	116	117	1	IonScore	Rank	QuanResultID	114/113	117/113	121/113	115	118	#VALUE!	#VALUE!	#VALUE!	#VALUE!	#VALUE!	#VALUE!	ΔM [ppm]	RT [min]	First Scan	Last Scan	MS Order	Ions Matched
	High	lAVTnTTmTGTVLk	gi21070997	1	1	HCD	N-Term(iTRAQ8plex), N5(Deamidated), M8(Oxidation), K14(iTRAQ8plex)	56.15	0.00016052	1	1	29	18	4956	Unique	Used	0.900902	1.12694	1.10925	0.181073	0.100382	0.501787	0.252391	3834.29	3454.32	4321.02	4253.2	694.287	1	56.15	1	4956	0.900902	0.181073	0.252391	4321.02	384.893	0.0115292	0.000250384	0.0217174	86.7367	3993.87	46.046	1.25364	44.5232	3831	3831	MS2	15/136
gi10092665	0.97	3	1	822	90.1497	6.27783	44.2133	1.18904	3	7.2832	1.04425	3	2.15686	0.912485	3	4.76268	0.326045	3	3.43424	0.208526	3	1.00876	0.6461	3	3.06311	0.403775	3	28.4504	1	1.18904	1.04425	0.912485	0.326045	0.208526	0.6461	0.403775	sushi domain-containing protein 2 precursor [Homo sapiens]	1.11872	0.509176	0.45514	0.893875	1.96396	2.19713		0.893875	1.96396
		Sequence	Protein Accessions	# Proteins	# Protein Groups	Activation Type	Modifications	IonScore	Exp Value	Δ Score	Rank	Identity High	Homology Threshold	QuanResultID	Quan Info	Quan Usage	114/113	115/113	116/113	117/113	118/113	119/113	121/113	113	114	115	116	117	1	IonScore	Rank	QuanResultID	114/113	117/113	121/113	115	118	#VALUE!	#VALUE!	#VALUE!	#VALUE!	#VALUE!	#VALUE!	ΔM [ppm]	RT [min]	First Scan	Last Scan	MS Order	Ions Matched
	High	sELVnETR	gi10092665	1	1	HCD	N-Term(iTRAQ8plex), N5(Deamidated)	32.21	0.0293673	1	1	28	25	4420	Unique	Used	1.24883	1.04425	0.944308	0.326045	0.207112	0.58641	0.403775	15156.3	18927.7	15826.9	14312.2	4941.64	1	32.21	1	4420	1.24883	0.326045	0.403775	15826.9	3139.05	0.00751188	9.95036e-05	0.0132462	133.123	10049.9	75.4935	0.649726	39.6477	3213	3213	MS2	6/74
	High	sELVnETR	gi10092665	1	1	HCD	N-Term(iTRAQ8plex), N5(Deamidated)	29.85	0.0467884	1	1	28	23	4445	Unique	Used	1.13124	1.05955	0.912485	0.292473	0.246082	0.6461	0.334516	14580.3	16493.9	15448.5	13304.3	4264.34	1	29.85	1	4445	1.13124	0.292473	0.334516	15448.5	3587.96	0.00693882	9.21565e-05	0.0132813	144.117	10851.1	75.2939	0.942071	39.8813	3243	3243	MS2	6/74
	High	sELVnETR	gi10092665	1	1	HCD	N-Term(iTRAQ8plex), N5(Deamidated)	28.82	0.0637729	1	1	28	22	4395	Unique	Used	1.18904	1.02344	0.883654	0.333683	0.208526	0.659584	0.489931	12970.5	15422.5	13274.6	11461.5	4328.05	1	28.82	1	4395	1.18904	0.333683	0.489931	13274.6	2704.69	0.00678344	0.000114706	0.0169097	147.418	8717.96	59.1377	-0.129859	39.4122	3183	3183	MS2	6/74
gi190194386	1.87	3	1	589	67.8431	7.21045	89.4433	1.18772	3	1.0782	1.46831	3	5.78487	1.16874	3	1.58542	0.453155	3	6.84631	0.0523238	3	54.3881	0.787449	3	40.3542	0.535359	3	17.7223	1	1.18772	1.46831	1.16874	0.453155	0.0523238	0.787449	0.535359	transmembrane 9 superfamily member 3 precursor [Homo sapiens]	0.829608	0.382125	0.46061	1.20539	2.61694	2.17104		1.20539	2.61694
		Sequence	Protein Accessions	# Proteins	# Protein Groups	Activation Type	Modifications	IonScore	Exp Value	Δ Score	Rank	Identity High	Homology Threshold	QuanResultID	Quan Info	Quan Usage	114/113	115/113	116/113	117/113	118/113	119/113	121/113	113	114	115	116	117	1	IonScore	Rank	QuanResultID	114/113	117/113	121/113	115	118	#VALUE!	#VALUE!	#VALUE!	#VALUE!	#VALUE!	#VALUE!	ΔM [ppm]	RT [min]	First Scan	Last Scan	MS Order	Ions Matched
	High	iVDVnLTSEGk	gi190194386	1	1	HCD	N-Term(iTRAQ8plex), N5(Deamidated), K11(iTRAQ8plex)	47.39	0.00127946	1	1	30	21	5105	Unique	Used	1.18772	1.52668	1.23505	0.453155	0.0371179	0.605959	0.535359	13187.4	15662.9	20132.9	16287.1	5975.93	1	47.39	1	5105	1.18772	0.453155	0.535359	20132.9	489.488	0.00947709	8.14997e-05	0.00859966	105.518	12270	116.284	0.119976	46.1835	4024	4024	MS2	11/104
	High	iVDVnLTSEGk	gi190194386	1	1	HCD	N-Term(iTRAQ8plex), N5(Deamidated), K11(iTRAQ8plex)	40.78	0.00544395	1	1	29	16	5127	Unique	Used	1.19638	1.46831	1.16874	0.474546	0.112326	1.07214	0.602779	3634.89	4348.73	5337.13	4248.25	1724.92	1	40.78	1	5127	1.19638	0.474546	0.602779	5337.13	408.293	0.00814743	0.000313041	0.0384221	122.738	3194.47	26.0267	0.941064	46.4315	4053	4053	MS2	13/104
	High	iVDVnLTSEGk	gi190194386	1	1	HCD	N-Term(iTRAQ8plex), N5(Deamidated), K11(iTRAQ8plex)	35.94	0.0165799	1	1	29	15	5077	Unique	Used	1.13758	1.40101	1.15631	0.351987	0.0523238	0.787449	0.472353	6080.62	6917.21	8518.99	7031.08	2140.3	1	35.94	1	5077	1.13758	0.351987	0.472353	8518.99	318.161	0.00727452	0.000174843	0.024035	137.466	5719.41	41.6059	1.24897	45.8748	3988	3988	MS2	10/104
gi15088795	1.8	1	1	555	61.6172	6.49365	41.29	1.26912	1		1.28671	1		1.24227	1		0.187025	1		0.0682889	1		0.360878	1		0.251599	1		1	1.26912	1.28671	1.24227	0.187025	0.0682889	0.360878	0.251599	GPI transamidase component PIG-S [Homo sapiens]	0.897247	0.416854	0.464592	1.11452	2.39892	2.15243		1.11452	2.39892
		Sequence	Protein Accessions	# Proteins	# Protein Groups	Activation Type	Modifications	IonScore	Exp Value	Δ Score	Rank	Identity High	Homology Threshold	QuanResultID	Quan Info	Quan Usage	114/113	115/113	116/113	117/113	118/113	119/113	121/113	113	114	115	116	117	1	IonScore	Rank	QuanResultID	114/113	117/113	121/113	115	118	#VALUE!	#VALUE!	#VALUE!	#VALUE!	#VALUE!	#VALUE!	ΔM [ppm]	RT [min]	First Scan	Last Scan	MS Order	Ions Matched
	High	tYnASVLPVR	gi15088795	1	1	HCD	N-Term(iTRAQ8plex), N3(Deamidated)	41.29	0.00345875	1	1	28		4826	Unique	Used	1.26912	1.28671	1.24227	0.187025	0.0682889	0.360878	0.251599	10816.1	13727	13917.2	13436.6	2022.88	1	41.29	1	4826	1.26912	0.187025	0.251599	13917.2	738.62	0.00876114	0.000104628	0.0119423	114.14	9557.7	83.7363	1.63064	43.3394	3684	3684	MS2	7/94
gi41327734	2.72	1	1	405	44.6345	7.00537	28.81	1.07914	1		1.37748	1		1.21717	1		0.272381	1		0.161523	1		0.747014	1		0.396889	1		1	1.07914	1.37748	1.21717	0.272381	0.161523	0.747014	0.396889	epidermal growth factor receptor isoform c precursor [Homo sapiens]	0.801318	0.379319	0.473369	1.24794	2.6363	2.11252		1.24794	2.6363
		Sequence	Protein Accessions	# Proteins	# Protein Groups	Activation Type	Modifications	IonScore	Exp Value	Δ Score	Rank	Identity High	Homology Threshold	QuanResultID	Quan Info	Quan Usage	114/113	115/113	116/113	117/113	118/113	119/113	121/113	113	114	115	116	117	1	IonScore	Rank	QuanResultID	114/113	117/113	121/113	115	118	#VALUE!	#VALUE!	#VALUE!	#VALUE!	#VALUE!	#VALUE!	ΔM [ppm]	RT [min]	First Scan	Last Scan	MS Order	Ions Matched
	Medium	dSLSINATNIk	gi41327734	4	1	HCD	N-Term(iTRAQ8plex), K11(iTRAQ8plex)	28.81	0.0937755	1	1	30	26	4863	Unique	Used	1.07914	1.37748	1.21717	0.272381	0.161523	0.747014	0.396889	6302.66	6801.47	8681.79	7671.43	1716.73	1	28.81	1	4863	1.07914	0.272381	0.396889	8681.79	1018.03	0.0061287	0.000155666	0.0253996	163.167	6424	39.3708	-10.6874	43.6502	3725	3725	MS2	10/104
gi42560233	3.13	1	1	352	39.1248	8.48486	0	0.704779	1		0.748056	1		0.717092	1		0.348542	1		0.198397	1		0.54186	1		0.445882	1		1	0.704779	0.748056	0.717092	0.348542	0.198397	0.54186	0.445882	poliovirus receptor-related 1 isoform 3 precursor [Homo sapiens]	1.16355	0.553726	0.475892	0.859436	1.80595	2.10132		0.859436	1.80595
		Sequence	Protein Accessions	# Proteins	# Protein Groups	Activation Type	Modifications	IonScore	Exp Value	Δ Score	Rank	Identity High	Homology Threshold	QuanResultID	Quan Info	Quan Usage	114/113	115/113	116/113	117/113	118/113	119/113	121/113	113	114	115	116	117	1	IonScore	Rank	QuanResultID	114/113	117/113	121/113	115	118	#VALUE!	#VALUE!	#VALUE!	#VALUE!	#VALUE!	#VALUE!	ΔM [ppm]	RT [min]	First Scan	Last Scan	MS Order	Ions Matched
	High	nPnGTVTVISR	gi42560233	3	1	HCD	N-Term(iTRAQ8plex), N3(Deamidated)	30.84	0.05497	1	1	29		4401	Unique	Used	0.704779	0.748056	0.717092	0.348542	0.198397	0.54186	0.445882	7793.82	5492.92	5830.21	5588.89	2716.47	1	30.84	1	4401	0.704779	0.348542	0.445882	5830.21	1546.27	0.00723308	0.000180652	0.0249758	138.254	5535.5	40.0387	0.974512	39.4672	3190	3190	MS2	7/110
gi32967311	1.33	6	1	976	108.197	6.22705	126.123	0.946382	3	9.80169	0.996689	3	3.39158	0.907823	3	10.5162	0.815521	3	8.46942	0.268747	3	4.80728	1.37445	3	31.7332	0.849741	3	13.3367	1	0.946382	0.996689	0.907823	0.815521	0.268747	1.37445	0.849741	ephrin receptor EphA2 precursor [Homo sapiens]	1.02198	0.487488	0.477001	0.978489	2.05133	2.09643		0.978489	2.05133
		Sequence	Protein Accessions	# Proteins	# Protein Groups	Activation Type	Modifications	IonScore	Exp Value	Δ Score	Rank	Identity High	Homology Threshold	QuanResultID	Quan Info	Quan Usage	114/113	115/113	116/113	117/113	118/113	119/113	121/113	113	114	115	116	117	1	IonScore	Rank	QuanResultID	114/113	117/113	121/113	115	118	#VALUE!	#VALUE!	#VALUE!	#VALUE!	#VALUE!	#VALUE!	ΔM [ppm]	RT [min]	First Scan	Last Scan	MS Order	Ions Matched
	High	tASVSInQTEPPk	gi32967311	1	1	HCD	N-Term(iTRAQ8plex), N7(Deamidated), K13(iTRAQ8plex)	64.68	2.65178e-05	0.184615	1	30	28	4493	Unique	Used	0.885978	0.996689	0.907823	0.863376	0.34307	1.11531	0.609898	4532.79	4015.95	4517.78	4114.97	3913.5	1	64.68	1	4493	0.885978	0.863376	0.609898	4517.78	1555.06	0.014615	0.000387163	0.0264907	68.4227	2582.89	37.7491	-0.704548	40.4095	3305	3305	MS2	10/126
	High	tASVSInQTEPPk	gi32967311	1	1	HCD	N-Term(iTRAQ8plex), N7(Deamidated), K13(iTRAQ8plex)	60.87	6.39221e-05	0.196721	1	30	25	4519	Unique	Used	0.946382	1.01975	0.819082	0.815521	0.268747	1.37445	0.849741	3551.34	3360.92	3621.46	2908.84	2896.19	1	60.87	1	4519	0.946382	0.815521	0.849741	3621.46	954.411	0.0136881	0.000486403	0.0355348	73.0564	2055.91	28.1414	-1.35153	40.6851	3337	3337	MS2	10/126
	High	tASVSInQTEPPk	gi32967311	1	1	HCD	N-Term(iTRAQ8plex), N7(Deamidated), K13(iTRAQ8plex)	53.24	0.000369435	0.207547	1	30	26	4549	Unique	Used	1.05034	0.896109	0.974365	0.652462	0.260177	2.25772	0.929355	1628.63	1710.63	1459.43	1586.88	1062.62	1	53.24	1	4549	1.05034	0.652462	0.929355	1459.43	423.734	0.0119209	0.00116602	0.097813	83.8864	857.621	10.2236	-0.704548	40.987	3373	3373	MS2	9/126
	High	tASVSINqTEPPk	gi32967311	1	1	HCD	N-Term(iTRAQ8plex), Q8(Deamidated), K13(iTRAQ8plex)	52.59	0.000429079		2	30	28	4493	Redundant	Not Used	0.885978	0.996689	0.907823	0.863376	0.34307	1.11531	0.609898	4532.79	4015.95	4517.78	4114.97	3913.5	1	52.59	2	4493	0.885978	0.863376	0.609898	4517.78	1555.06	0.0119221	0.000387163	0.0324743	83.8776	2582.89	30.7936	-0.704548	40.4095	3305	3305	MS2	9/126
	High	tASVSINqTEPPk	gi32967311	1	1	HCD	N-Term(iTRAQ8plex), Q8(Deamidated), K13(iTRAQ8plex)	49.21	0.000936809		2	30	25	4519	Redundant	Not Used	0.946382	1.01975	0.819082	0.815521	0.268747	1.37445	0.849741	3551.34	3360.92	3621.46	2908.84	2896.19	1	49.21	2	4519	0.946382	0.815521	0.849741	3621.46	954.411	0.011106	0.000486403	0.0437966	90.0418	2055.91	22.8328	-1.35153	40.6851	3337	3337	MS2	9/126
	High	tASVSINqTEPPk	gi32967311	1	1	HCD	N-Term(iTRAQ8plex), Q8(Deamidated), K13(iTRAQ8plex)	41.8	0.0051468		2	30	26	4549	Redundant	Not Used	1.05034	0.896109	0.974365	0.652462	0.260177	2.25772	0.929355	1628.63	1710.63	1459.43	1586.88	1062.62	1	41.8	2	4549	1.05034	0.652462	0.929355	1459.43	423.734	0.00940453	0.00116602	0.123985	106.332	857.621	8.06552	-0.704548	40.987	3373	3373	MS2	8/126
gi153082722	6.55	1	1	275	30.6346	7.43018	52.95	0.856902	1		1.05417	1		0.635018	1		0.671326	1		0.379961	1		1.34665	1		0.636137	1		1	0.856902	1.05417	0.635018	0.671326	0.379961	1.34665	0.636137	intercellular adhesion molecule 2 precursor [Homo sapiens]	1.09928	0.530205	0.482319	0.909683	1.88606	2.07332		0.909683	1.88606
		Sequence	Protein Accessions	# Proteins	# Protein Groups	Activation Type	Modifications	IonScore	Exp Value	Δ Score	Rank	Identity High	Homology Threshold	QuanResultID	Quan Info	Quan Usage	114/113	115/113	116/113	117/113	118/113	119/113	121/113	113	114	115	116	117	1	IonScore	Rank	QuanResultID	114/113	117/113	121/113	115	118	#VALUE!	#VALUE!	#VALUE!	#VALUE!	#VALUE!	#VALUE!	ΔM [ppm]	RT [min]	First Scan	Last Scan	MS Order	Ions Matched
	High	aAPAPQEATATFnSTADR	gi153082722	1	1	HCD	N-Term(iTRAQ8plex), N13(Deamidated)	52.95	0.000264142	1	1	28		4675	Unique	Used	0.856902	1.05417	0.635018	0.671326	0.379961	1.34665	0.636137	1616.63	1385.29	1704.21	1026.59	1085.28	1	52.95	1	4675	0.856902	0.671326	0.636137	1704.21	614.255	0.0115376	0.000896404	0.0776939	86.6728	1115.57	12.871	1.6828	42.0994	3517	3517	MS2	14/180
gi4505467	1.92	2	1	574	63.3275	7.03467	54.8927	1.22884	2	9.96482	1.02084	2	23.0733	0.981748	2	10.5829	0.696983	2	41.0019	0.0617097	2	40.0083	0.763957	2	13.1774	0.645971	2	14.9225	1	1.22884	1.02084	0.981748	0.696983	0.0617097	0.763957	0.645971	5'-nucleotidase precursor [Homo sapiens]	1.11298	0.538108	0.483485	0.898491	1.85836	2.06832		0.898491	1.85836
		Sequence	Protein Accessions	# Proteins	# Protein Groups	Activation Type	Modifications	IonScore	Exp Value	Δ Score	Rank	Identity High	Homology Threshold	QuanResultID	Quan Info	Quan Usage	114/113	115/113	116/113	117/113	118/113	119/113	121/113	113	114	115	116	117	1	IonScore	Rank	QuanResultID	114/113	117/113	121/113	115	118	#VALUE!	#VALUE!	#VALUE!	#VALUE!	#VALUE!	#VALUE!	ΔM [ppm]	RT [min]	First Scan	Last Scan	MS Order	Ions Matched
	High	lDnYSTQELGk	gi4505467	1	1	HCD	N-Term(iTRAQ8plex), N3(Deamidated), K11(iTRAQ8plex)	41.01	0.00614981	1	1	30	18	4905	Unique	Used	1.31405	1.19035	1.05418	0.909271	0.0800252	0.699253	0.713978	4338.64	5701.2	5164.48	4573.7	3945	1	41.01	1	4905	1.31405	0.909271	0.713978	5164.48	347.2	0.00856298	0.000430444	0.050268	116.782	2323.18	19.8934	-0.438849	44.0307	3772	3772	MS2	6/108
	High	lDnYSTQELGk	gi4505467	1	1	HCD	N-Term(iTRAQ8plex), N3(Deamidated), K11(iTRAQ8plex)	38.84	0.0101489	1	1	30		4946	Unique	Used	1.14915	0.87548	0.914294	0.534258	0.0475862	0.834647	0.584441	6890.97	7918.78	6032.91	6300.38	3681.55	1	38.84	1	4946	1.14915	0.534258	0.584441	6032.91	327.915	0.00805337	0.000279011	0.0346453	124.172	3584.09	28.864	-0.315944	44.4377	3820	3820	MS2	8/108
gi68163411	2.74	4	2	583	65.0611	6.25244	55.9795	0.893765	4	7.16707	0.95776	4	10.3797	0.876497	4	1.14306	1.7465	4	15.2468	0.1653	4	54.6421	1.98092	4	8.71051	1.81739	4	4.05443	1	0.893765	0.95776	0.876497	1.7465	0.1653	1.98092	1.81739	CD166 antigen precursor [Homo sapiens]	1.03244	0.503327	0.487511	0.968577	1.98678	2.05123		0.968577	1.98678
		Sequence	Protein Accessions	# Proteins	# Protein Groups	Activation Type	Modifications	IonScore	Exp Value	Δ Score	Rank	Identity High	Homology Threshold	QuanResultID	Quan Info	Quan Usage	114/113	115/113	116/113	117/113	118/113	119/113	121/113	113	114	115	116	117	1	IonScore	Rank	QuanResultID	114/113	117/113	121/113	115	118	#VALUE!	#VALUE!	#VALUE!	#VALUE!	#VALUE!	#VALUE!	ΔM [ppm]	RT [min]	First Scan	Last Scan	MS Order	Ions Matched
	High	eGDnITLk	gi68163411	1	1	HCD	N-Term(iTRAQ8plex), N4(Deamidated), K8(iTRAQ8plex)	40.72	0.00574844	1	1	29	21	4507	Unique	Used	0.846193	1.04919	0.879613	1.94423	0.225343	1.87135	1.82966	7786.65	6589.01	8169.65	6849.23	15139	1	40.72	1	4507	0.846193	1.94423	1.82966	8169.65	1754.66	0.00925466	0.000341484	0.0368986	108.054	2928.4	27.1013	-1.36444	40.5551	3322	3322	MS2	6/74
	High	nATVVWmk	gi68163411	1	1	HCD	N-Term(iTRAQ8plex), N1(Deamidated), M7(Oxidation), K8(iTRAQ8plex)	33.02	0.0335001	1	1	29		4748	Unique	Used	0.931975	0.904784	0.866154	1.14692	0.683288	2.09692	0.950282	5613.67	5231.8	5079.16	4862.3	6438.45	1	33.02	1	4748	0.931975	1.14692	0.950282	5079.16	3835.75	0.00716361	0.000409223	0.0571253	139.594	2443.65	17.5054	-0.683633	42.7144	3598	3598	MS2	6/70
	Medium	eGDnITLk	gi68163411	1	1	HCD	N-Term(iTRAQ8plex), N4(Deamidated), K8(iTRAQ8plex)	27.76	0.113645	1	1	29	16	4556	Unique	Used	0.857121	0.881702	0.873392	1.58466	0.121256	1.5694	1.80521	6907.09	5920.21	6089.99	6032.6	10945.4	1	27.76	1	4556	0.857121	1.58466	1.80521	6089.99	837.524	0.00631117	0.000400831	0.0635114	158.449	2494.82	15.7452	-0.712897	41.0454	3381	3381	MS2	5/74
	Medium	eGDnITLk	gi68163411	1	1	HCD	N-Term(iTRAQ8plex), N4(Deamidated), K8(iTRAQ8plex)	24.5	0.240741	1	1	29	26	4564	Unique	Used	0.974827	1.01384	0.985527	1.92486	0.11308	2.10421	1.90665	9932.97	9682.93	10070.4	9789.2	19119.6	1	24.5	1	4564	0.974827	1.92486	1.90665	10070.4	1123.22	0.00558598	0.000287887	0.0515373	179.02	3473.59	19.4034	-0.375738	41.1316	3391	3391	MS2	5/74
gi24234699	1.75	2	1	400	44.0791	5.13525	31.76	0.671096	2	18.636	1.09244	2	2.00693	0.813417	2	3.25444	0.356215	2	15.2461	0.363099	2	6.81902	1.06802	2	11.8854	0.604633	2	5.69717	1	0.671096	1.09244	0.813417	0.356215	0.363099	1.06802	0.604633	keratin, type I cytoskeletal 19 [Homo sapiens]	0.876823	0.430045	0.490458	1.14048	2.32534	2.03891		1.14048	2.32534
		Sequence	Protein Accessions	# Proteins	# Protein Groups	Activation Type	Modifications	IonScore	Exp Value	Δ Score	Rank	Identity High	Homology Threshold	QuanResultID	Quan Info	Quan Usage	114/113	115/113	116/113	117/113	118/113	119/113	121/113	113	114	115	116	117	1	IonScore	Rank	QuanResultID	114/113	117/113	121/113	115	118	#VALUE!	#VALUE!	#VALUE!	#VALUE!	#VALUE!	#VALUE!	ΔM [ppm]	RT [min]	First Scan	Last Scan	MS Order	Ions Matched
	Medium	lAADDFR	gi24234699	18	1	HCD	N-Term(iTRAQ8plex)	25.84	0.10568	1	1	27	19	4658	Unique	Used	0.592461	1.10732	0.79576	0.321595	0.380169	0.986019	0.581857	22183.7	13143	24564.6	17652.9	7134.16	1	25.84	1	4658	0.592461	0.321595	0.581857	24564.6	8433.57	0.00576089	3.72095e-05	0.00645898	173.584	26874.9	154.823	-0.480013	41.9508	3497	3497	MS2	5/50
	Medium	lAADDFR	gi24234699	18	1	HCD	N-Term(iTRAQ8plex)	24.42	0.138781	1	1	27	18	4687	Unique	Used	0.760168	1.07775	0.831464	0.394563	0.346796	1.15684	0.628299	13154.4	9999.58	14177.2	10937.4	5190.25	1	24.42	1	4687	0.760168	0.394563	0.628299	14177.2	4561.9	0.00542235	8.14463e-05	0.0150205	184.422	12278	66.5758	-2.23705	42.1991	3530	3530	MS2	5/50
gi238624149	2.88	2	1	278	30.8157	7.84033	42.06	0.956097	2	5.84551	1.38459	2	37.329	0.879793	2	28.8309	0.515353	2	4.54593	0.221357	2	16.0665	1.08013	2	37.188	0.624333	2	14.545	1	0.956097	1.38459	0.879793	0.515353	0.221357	1.08013	0.624333	neuroplastin isoform d precursor [Homo sapiens]	0.863854	0.432224	0.500343	1.1576	2.31362	1.99863		1.1576	2.31362
		Sequence	Protein Accessions	# Proteins	# Protein Groups	Activation Type	Modifications	IonScore	Exp Value	Δ Score	Rank	Identity High	Homology Threshold	QuanResultID	Quan Info	Quan Usage	114/113	115/113	116/113	117/113	118/113	119/113	121/113	113	114	115	116	117	1	IonScore	Rank	QuanResultID	114/113	117/113	121/113	115	118	#VALUE!	#VALUE!	#VALUE!	#VALUE!	#VALUE!	#VALUE!	ΔM [ppm]	RT [min]	First Scan	Last Scan	MS Order	Ions Matched
	High	anATIEVk	gi238624149	4	1	HCD	N-Term(iTRAQ8plex), N2(Deamidated), K8(iTRAQ8plex)	36.93	0.0140518	1	1	29	21	4435	Unique	Used	0.994513	1.08523	1.06452	0.499799	0.19876	0.847325	0.566282	12621.6	12552.4	13697.3	13436	6308.27	1	36.93	1	4435	0.994513	0.499799	0.566282	13697.3	2508.67	0.0085505	0.000109091	0.0127584	116.952	9166.67	78.3796	-2.3851	39.787	3231	3231	MS2	6/72
	Medium	anATIEVk	gi238624149	4	1	HCD	N-Term(iTRAQ8plex), N2(Deamidated), K8(iTRAQ8plex)	24.63	0.212292	1	1	29	18	4474	Unique	Used	0.919165	1.76653	0.727121	0.531391	0.246522	1.3769	0.688335	5560.63	5111.14	9823.04	4043.25	2954.87	1	24.63	1	4474	0.919165	0.531391	0.688335	9823.04	1370.82	0.00572737	0.000147658	0.0257812	174.6	6772.39	38.788	2.83797	40.1925	3280	3280	MS2	5/72
gi116534898	1.34	1	1	1118	122.218	5.23682	60.98	1.06572	1		1.51991	1		1.28447	1		0.51358	1			0		0.816281	1		0.521551	1		1	1.06572	1.51991	1.28447	0.51358		0.816281	0.521551	desmoglein 2 preproprotein [Homo sapiens]	0.736607	0.383889	0.521159	1.35758	2.60492	1.9188		1.35758	2.60492
		Sequence	Protein Accessions	# Proteins	# Protein Groups	Activation Type	Modifications	IonScore	Exp Value	Δ Score	Rank	Identity High	Homology Threshold	QuanResultID	Quan Info	Quan Usage	114/113	115/113	116/113	117/113	118/113	119/113	121/113	113	114	115	116	117	1	IonScore	Rank	QuanResultID	114/113	117/113	121/113	115	118	#VALUE!	#VALUE!	#VALUE!	#VALUE!	#VALUE!	#VALUE!	ΔM [ppm]	RT [min]	First Scan	Last Scan	MS Order	Ions Matched
	High	inATDADEPNTLNSk	gi116534898	1	1	HCD	N-Term(iTRAQ8plex), N2(Deamidated), K15(iTRAQ8plex)	60.98	5.60192e-05	1	1	30		4604	Unique	Used	1.06572	1.51991	1.28447	0.51358		0.816281	0.521551	2847.51	3034.66	4327.96	3657.53	1462.42	1	60.98	1	4604	1.06572	0.51358	0.521551	4327.96		0.0134593	0.000364862	0.0271086	74.2982	2740.76	36.8887	-1.49383	41.4706	3435	3435	MS2	16/158
gi68161541	3.02	4	1	464	50.4894	6.07471	61.2264	1.02776	2	22.4527	1.28967	2	34.8157	1.18991	2	36.4947	0.232246	2	2.78531	0.125551	1		0.560414	2	13.1473	0.266748	2	18.553	1	1.02776	1.28967	1.18991	0.232246	0.125551	0.560414	0.266748	carcinoembryonic antigen-related cell adhesion molecule 1 isoform 2 precursor [Homo sapiens]	0.817787	0.43256	0.52894	1.22281	2.31182	1.89057		1.22281	2.31182
		Sequence	Protein Accessions	# Proteins	# Protein Groups	Activation Type	Modifications	IonScore	Exp Value	Δ Score	Rank	Identity High	Homology Threshold	QuanResultID	Quan Info	Quan Usage	114/113	115/113	116/113	117/113	118/113	119/113	121/113	113	114	115	116	117	1	IonScore	Rank	QuanResultID	114/113	117/113	121/113	115	118	#VALUE!	#VALUE!	#VALUE!	#VALUE!	#VALUE!	#VALUE!	ΔM [ppm]	RT [min]	First Scan	Last Scan	MS Order	Ions Matched
	High	lSQGnTTLSINPVk	gi68161541	2	1	HCD	N-Term(iTRAQ8plex), N5(Deamidated), K14(iTRAQ8plex)	50.48	0.000513044	0.3	1	29		5020	Unique	Used	1.19359	1.62017	1.5104	0.227925	0.125551	0.513052	0.301987	3730.51	4452.71	6044.05	5634.57	850.275	1	50.48	1	5020	1.19359	0.227925	0.301987	6044.05	468.368	0.0102529	0.000235181	0.0229379	97.533	4252.04	43.5959	0.495983	45.1734	3908	3908	MS2	10/140
	High	lSQGnTTLSINPVk	gi68161541	2	1	HCD	N-Term(iTRAQ8plex), N5(Deamidated), K14(iTRAQ8plex)	41.3	0.00417358	1	1	29		5063	Unique	Used	0.884973	1.02659	0.937419	0.23665		0.612147	0.23562	3181.93	2815.92	3266.53	2982.8	753.003	1	41.3	1	5063	0.884973	0.23665	0.23562	3266.53		0.00835308	0.000343344	0.0411038	119.716	2912.53	24.3286	1.37579	45.7294	3971	3971	MS2	13/140
	High	lSqGNTTLSINPVk	gi68161541	2	1	HCD	N-Term(iTRAQ8plex), Q3(Deamidated), K14(iTRAQ8plex)	41.3	0.00417358	1	2	29		5063	Redundant	Not Used	0.884973	1.02659	0.937419	0.23665		0.612147	0.23562	3181.93	2815.92	3266.53	2982.8	753.003	1	41.3	2	5063	0.884973	0.23665	0.23562	3266.53		0.00835143	0.000343344	0.041112	119.74	2912.53	24.3238	1.37579	45.7294	3971	3971	MS2	13/140
	High	lSqGNTTLSINPVk	gi68161541	2	1	HCD	N-Term(iTRAQ8plex), Q3(Deamidated), K14(iTRAQ8plex)	35.16	0.0174644		2	29		5020	Redundant	Not Used	1.19359	1.62017	1.5104	0.227925	0.125551	0.513052	0.301987	3730.51	4452.71	6044.05	5634.57	850.275	1	35.16	2	5020	1.19359	0.227925	0.301987	6044.05	468.368	0.00720032	0.000235181	0.0326626	138.883	4252.04	30.616	0.495983	45.1734	3908	3908	MS2	13/140
gi48255943	10.07	9	1	139	15.6246	8.48486	149.394	1.14271	9	22.0157	1.33874	9	10.6165	1.30651	9	11.9694	0.876328	9	17.3677	0.0739012	1		1.07897	9	24.0072	1.13615	9	11.4343	1	1.14271	1.33874	1.30651	0.876328	0.0739012	1.07897	1.13615	CD44 antigen isoform 5 precursor [Homo sapiens]	0.810023	0.428974	0.529583	1.23453	2.33114	1.88828		1.23453	2.33114
		Sequence	Protein Accessions	# Proteins	# Protein Groups	Activation Type	Modifications	IonScore	Exp Value	Δ Score	Rank	Identity High	Homology Threshold	QuanResultID	Quan Info	Quan Usage	114/113	115/113	116/113	117/113	118/113	119/113	121/113	113	114	115	116	117	1	IonScore	Rank	QuanResultID	114/113	117/113	121/113	115	118	#VALUE!	#VALUE!	#VALUE!	#VALUE!	#VALUE!	#VALUE!	ΔM [ppm]	RT [min]	First Scan	Last Scan	MS Order	Ions Matched
	High	aFnSTLPTmAQmEk	gi48255943	5	1	HCD	N-Term(iTRAQ8plex), N3(Deamidated), M9(Oxidation), M12(Oxidation), K14(iTRAQ8plex)	54.56	0.000226065	1	1	29		4851	Unique	Used	1.32332	1.40472	1.3298	0.735289		0.896447	1.21502	6952.04	9199.79	9765.67	9244.83	5111.76	1	54.56	1	4851	1.32332	0.735289	1.21502	9765.67		0.0114509	0.000210775	0.0184067	87.329	4744.4	54.3279	0.0508652	43.5539	3712	3712	MS2	13/144
	High	aFnSTLPTmAQmEk	gi48255943	5	1	HCD	N-Term(iTRAQ8plex), N3(Deamidated), M9(Oxidation), M12(Oxidation), K14(iTRAQ8plex)	46.48	0.00140229	1	1	29	18	4792	Unique	Used	1.16108	1.32052	1.25248	0.928903		0.919748	1.22693	75916.9	88145.7	100250	95084.4	70519.5	1	46.48	1	4792	1.16108	0.928903	1.22693	100250		0.00990611	2.08475e-05	0.00210451	100.948	47967.4	475.171	-0.611922	43.0794	3647	3647	MS2	15/144
	High	aFnSTLPTmAQmEk	gi48255943	5	1	HCD	N-Term(iTRAQ8plex), N3(Deamidated), M9(Oxidation), M12(Oxidation), K14(iTRAQ8plex)	45.37	0.0018789	1	1	29	16	4822	Unique	Used	1.12393	1.49329	1.48976	0.976952		0.982735	1.13615	21796.9	24498.2	32548.9	32472.2	21294.5	1	45.37	1	4822	1.12393	0.976952	1.13615	32548.9		0.00961435	6.45431e-05	0.00671321	104.011	15493.5	148.96	-0.114831	43.3204	3680	3680	MS2	14/144
	High	aFnSTLPTmAQmEk	gi48255943	5	1	HCD	N-Term(iTRAQ8plex), N3(Deamidated), M9(Oxidation), M12(Oxidation), K14(iTRAQ8plex)	36.97	0.0124765	1	1	29		4771	Unique	Used	1.14271	1.54769	1.31187	0.913384		1.07897	1.05196	1891.61	2161.57	2927.62	2481.54	1727.77	1	36.97	1	4771	1.14271	0.913384	1.05196	2927.62		0.00795683	0.000702058	0.0882333	125.678	1424.38	11.3336	-0.412525	42.9076	3623	3623	MS2	6/144
	High	aFnSTLPTmAQmEk	gi48255943	5	1	HCD	N-Term(iTRAQ8plex), N3(Deamidated), M9(Oxidation), M12(Oxidation), K14(iTRAQ8plex)	36.75	0.0131987	1	1	29	17	4782	Unique	Used	0.850331	1.27582	1.30651	0.736555		1.16267	0.919542	15760	13401.2	20107	20590.6	11608.1	1	36.75	1	4782	0.850331	0.736555	0.919542	20107		0.00789254	7.89185e-05	0.00999913	126.702	12671.3	100.009	-0.258996	42.9997	3636	3636	MS2	12/144
	High	aFnSTLPTmAQmEk	gi48255943	5	1	HCD	N-Term(iTRAQ8plex), N3(Deamidated), M9(Oxidation), M12(Oxidation), K14(iTRAQ8plex)	33	0.0324268	1	1	29		6445	Unique	Used	1.16653	1.43783	1.50823	1.18949		2.92796	1.2267	550.183	641.807	791.069	829.802	654.438	1	33	1	6445	1.16653	1.18949	1.2267	791.069		0.00527459	0.00297367	0.563772	189.588	336.285	1.77377	-0.114831	42.8593	3618	3618	MS2	11/144
	High	aFnSTLPTmAQmEk	gi48255943	5	1	HCD	N-Term(iTRAQ8plex), N3(Deamidated), M9(Oxidation), M12(Oxidation), K14(iTRAQ8plex)	31.58	0.0448638	1	1	29		4831	Unique	Used	0.98348	1.33874	0.998918	0.876328		1.40203	0.778715	3771.13	3708.83	5048.56	3767.05	3304.75	1	31.58	1	4831	0.98348	0.876328	0.778715	5048.56		0.00674255	0.000368327	0.0546273	148.312	2714.98	18.3059	0.0723973	43.3872	3690	3690	MS2	11/144
	High	aFnSTLPTmAQmEk	gi48255943	5	1	HCD	N-Term(iTRAQ8plex), N3(Deamidated), M9(Oxidation), M12(Oxidation), K14(iTRAQ8plex)	31.42	0.047557	1	1	29		4749	Unique	Used	0.981285	1.21859	1.01093	0.780135		1.87214	0.953836	2103.25	2063.89	2562.99	2126.24	1640.82	1	31.42	1	4749	0.981285	0.780135	0.953836	2562.99		0.00682526	0.000686996	0.100655	146.514	1455.61	9.93494	1.17704	42.7224	3599	3599	MS2	11/144
	Medium	aFnSTLPTmAQmEk	gi48255943	5	1	HCD	N-Term(iTRAQ8plex), N3(Deamidated), M9(Oxidation), M12(Oxidation), K14(iTRAQ8plex)	28.27	0.0869787	1	1	29	14	4888	Unique	Used	1.35251	1.09328	1.20553	0.756458	0.0739012	1.04882	1.15087	4051.32	5479.43	4429.22	4883.98	3064.66	1	28.27	1	4888	1.35251	0.756458	1.15087	4429.22	299.397	0.00598691	0.000476024	0.0795108	167.031	2100.73	12.5769	-6.32849	43.8693	3753	3753	MS2	13/144
gi38787991	5.26	6	1	228	25.1664	5.5415	51.6443	1.47286	4	16.8461	1.69942	4	15.0187	1.84658	4	10.8623	1.66069	4	8.92009	0.161546	1		2.82246	4	22.4662	1.99419	4	39.9781	1	1.47286	1.69942	1.84658	1.66069	0.161546	2.82246	1.99419	tetraspanin-3 isoform 2 [Homo sapiens]	0.697365	0.37832	0.542499	1.43397	2.64327	1.84332		1.43397	2.64327
		Sequence	Protein Accessions	# Proteins	# Protein Groups	Activation Type	Modifications	IonScore	Exp Value	Δ Score	Rank	Identity High	Homology Threshold	QuanResultID	Quan Info	Quan Usage	114/113	115/113	116/113	117/113	118/113	119/113	121/113	113	114	115	116	117	1	IonScore	Rank	QuanResultID	114/113	117/113	121/113	115	118	#VALUE!	#VALUE!	#VALUE!	#VALUE!	#VALUE!	#VALUE!	ΔM [ppm]	RT [min]	First Scan	Last Scan	MS Order	Ions Matched
	High	tYnGTNPDAASR	gi38787991	2	1	HCD	N-Term(iTRAQ8plex), N3(Deamidated)	42.29	0.00120991	0.5	1	24		4085	Unique	Used	1.20417	1.19872	1.28393	1.722		2.35579	2.40047	2447.85	2947.63	2934.29	3142.87	4215.21	1	42.29	1	4085	1.20417	1.722	2.40047	2934.29		0.0105947	0.000996416	0.0940484	94.3867	1003.6	10.6328	0.132556	35.1604	2711	2711	MS2	8/126
	High	tYnGTNPDAASR	gi38787991	2	1	HCD	N-Term(iTRAQ8plex), N3(Deamidated)	35.33	0.00599368	0.257143	1	24		4076	Unique	Used	1.38181	1.99614	2.08334	2.64364		3.85028	3.4842	1043.59	1442.04	2083.15	2174.15	2758.87	1	35.33	1	4076	1.38181	2.64364	3.4842	2083.15		0.00891096	0.00192917	0.216493	112.221	518.359	4.61908	0.753873	34.9484	2690	2690	MS2	5/126
	High	tYNGTnPDAASR	gi38787991	2	1	HCD	N-Term(iTRAQ8plex), N6(Deamidated)	26.5	0.0457818		2	24		4076	Redundant	Not Used	1.38181	1.99614	2.08334	2.64364		3.85028	3.4842	1043.59	1442.04	2083.15	2174.15	2758.87	1	26.5	2	4076	1.38181	2.64364	3.4842	2083.15		0.0067435	0.00192917	0.286078	148.291	518.359	3.49555	0.753873	34.9484	2690	2690	MS2	6/126
	High	tYnGTNPDAASR	gi38787991	2	1	HCD	N-Term(iTRAQ8plex), N3(Deamidated)	25.96	0.0466464	1	1	24		4079	Unique	Used	1.5699	1.76972	1.80015	1.60156		3.17789	1.65668	1083.43	1700.88	1917.37	1950.34	1735.17	1	25.96	1	4079	1.5699	1.60156	1.65668	1917.37		0.00660784	0.00165264	0.250103	151.335	605.092	3.99835	-1.0798	35.0062	2696	2696	MS2	10/126
	Medium	tYNGTnPDAASR	gi38787991	2	1	HCD	N-Term(iTRAQ8plex), N6(Deamidated)	20.83	0.169338		2	24		4085	Redundant	Not Used	1.20417	1.19872	1.28393	1.722		2.35579	2.40047	2447.85	2947.63	2934.29	3142.87	4215.21	1	20.83	2	4085	1.20417	1.722	2.40047	2934.29		0.00534133	0.000996416	0.186548	187.219	1003.6	5.36054	0.132556	35.1604	2711	2711	MS2	6/126
	Medium	tYnGTNPDAASR	gi38787991	2	1	HCD	N-Term(iTRAQ8plex), N3(Deamidated)	17.06	0.382754	1	1	24		4087	Unique	Used	1.73162	1.6319	1.89421	1.52714	0.161546	2.50678	1.42794	1209.31	2094.06	1973.47	2290.68	1846.78	1	17.06	1	4087	1.73162	1.52714	1.42794	1973.47	195.359	0.00441781	0.00165009	0.373509	226.357	606.028	2.67731	-1.4293	35.2145	2716	2716	MS2	8/126
gi116295258	2.29	4	2	1181	129.215	5.24951	73.68	1.36056	4	41.9834	1.74245	4	33.3093	1.34681	4	9.5551	0.644663	4	16.3847	0.0881989	2	19.7971	0.912063	4	30.0251	0.819103	4	24.2221	1	1.36056	1.74245	1.34681	0.644663	0.0881989	0.912063	0.819103	integrin alpha 2 precursor [Homo sapiens]	0.764116	0.423334	0.554018	1.3087	2.3622	1.805		1.3087	2.3622
		Sequence	Protein Accessions	# Proteins	# Protein Groups	Activation Type	Modifications	IonScore	Exp Value	Δ Score	Rank	Identity High	Homology Threshold	QuanResultID	Quan Info	Quan Usage	114/113	115/113	116/113	117/113	118/113	119/113	121/113	113	114	115	116	117	1	IonScore	Rank	QuanResultID	114/113	117/113	121/113	115	118	#VALUE!	#VALUE!	#VALUE!	#VALUE!	#VALUE!	#VALUE!	ΔM [ppm]	RT [min]	First Scan	Last Scan	MS Order	Ions Matched
	High	lNLQTSTSIPnVTEmk	gi116295258	1	1	HCD	N-Term(iTRAQ8plex), N11(Deamidated), M15(Oxidation), K16(iTRAQ8plex)	73.68	3.25911e-06	1	1	30		5155	Unique	Used	1.044	1.47578	1.34477	0.740544		0.80964	0.78247	643.779	672.105	950.075	865.733	476.746	1	73.68	1	5155	1.044	0.740544	0.78247	950.075		0.0144841	0.00187677	0.129575	69.0412	532.829	7.71755	1.50699	46.7813	4093	4093	MS2	16/166
	Medium	tnmSLGLILTR	gi116295258	1	1	HCD	N-Term(iTRAQ8plex), N2(Deamidated), M3(Oxidation)	27.45	0.117826	1	1	29		5264	Unique	Used	0.228774	0.287794	0.210147	0.191575		0.615505	0.188378	3677.86	841.398	1058.46	772.89	704.585	1	27.45	1	5264	0.228774	0.191575	0.188378	1058.46		0.00540361	0.00039706	0.0734805	185.062	2518.51	13.609	1.37233	48.4296	4271	4271	MS2	11/116
	Medium	tnmSLGLILTR	gi116295258	1	1	HCD	N-Term(iTRAQ8plex), N2(Deamidated), M3(Oxidation)	27.35	0.122964	1	1	29		5262	Unique	Used	1.77309	2.05731	1.52932	0.698988	0.0772731	1.20341	1.07983	2753.69	4882.56	5665.19	4211.28	1924.8	1	27.35	1	5262	1.77309	0.698988	1.07983	5665.19	212.786	0.00538666	0.000436281	0.0809928	185.644	2292.1	12.3468	0.746882	48.4021	4268	4268	MS2	11/116
	Medium	tnmSLGLILTR	gi116295258	1	1	HCD	N-Term(iTRAQ8plex), N2(Deamidated), M3(Oxidation)	25.18	0.202664	1	1	29		5251	Unique	Used	1.79784	2.28589	1.34887	0.594559	0.100669	1.02744	0.857451	2224.71	3999.66	5085.43	3000.83	1322.72	1	25.18	1	5251	1.79784	0.594559	0.857451	5085.43	223.96	0.00498477	0.000470362	0.0943598	200.611	2126.02	10.5977	0.905428	48.1695	4244	4244	MS2	5/116
gi224586817	0.68	1	1	1179	134.464	6.90283	39.89	1.10783	1		1.20197	1		1.11868	1		0.853534	1		0.299017	1		1.41921	1		0.861473	1		1	1.10783	1.20197	1.11868	0.853534	0.299017	1.41921	0.861473	golgi apparatus protein 1 isoform 3 [Homo sapiens]	0.908293	0.505354	0.556379	1.10097	1.97881	1.79734		1.10097	1.97881
		Sequence	Protein Accessions	# Proteins	# Protein Groups	Activation Type	Modifications	IonScore	Exp Value	Δ Score	Rank	Identity High	Homology Threshold	QuanResultID	Quan Info	Quan Usage	114/113	115/113	116/113	117/113	118/113	119/113	121/113	113	114	115	116	117	1	IonScore	Rank	QuanResultID	114/113	117/113	121/113	115	118	#VALUE!	#VALUE!	#VALUE!	#VALUE!	#VALUE!	#VALUE!	ΔM [ppm]	RT [min]	First Scan	Last Scan	MS Order	Ions Matched
	High	lnLTTDPk	gi224586817	3	1	HCD	N-Term(iTRAQ8plex), N2(Deamidated), K8(iTRAQ8plex)	39.89	0.00697956	1	1	29	20	4755	Unique	Used	1.10783	1.20197	1.11868	0.853534	0.299017	1.41921	0.861473	9129.93	10114.4	10973.9	10213.5	7792.71	1	39.89	1	4755	1.10783	0.853534	0.861473	10973.9	2730.01	0.00859756	0.000178715	0.0207868	116.312	5595.49	48.1076	-1.36448	42.779	3606	3606	MS2	6/72
gi22095331	1.01	7	1	993	111.689	7.66455	41.7849	1.33341	4	11.5149	1.41601	4	5.1442	1.19916	4	12.3443	0.387987	4	11.9343	0.0963781	4	6.77193	0.552648	4	21.7042	0.39274	4	10.9424	1	1.33341	1.41601	1.19916	0.387987	0.0963781	0.552648	0.39274	hypothetical protein LOC23065 precursor [Homo sapiens]	0.892258	0.512346	0.574213	1.12075	1.95181	1.74151		1.12075	1.95181
		Sequence	Protein Accessions	# Proteins	# Protein Groups	Activation Type	Modifications	IonScore	Exp Value	Δ Score	Rank	Identity High	Homology Threshold	QuanResultID	Quan Info	Quan Usage	114/113	115/113	116/113	117/113	118/113	119/113	121/113	113	114	115	116	117	1	IonScore	Rank	QuanResultID	114/113	117/113	121/113	115	118	#VALUE!	#VALUE!	#VALUE!	#VALUE!	#VALUE!	#VALUE!	ΔM [ppm]	RT [min]	First Scan	Last Scan	MS Order	Ions Matched
	High	fINYnQTVSR	gi22095331	1	1	HCD	N-Term(iTRAQ8plex), N5(Deamidated)	36.91	0.00912595	0.108108	1	28		4918	Unique	Used	1.2939	1.45099	1.18533	0.2985	0.0890585	0.503067	0.349256	9238.5	11953.7	13405	10950.6	2757.69	1	36.91	1	4918	1.2939	0.2985	0.349256	13405	822.767	0.00770685	0.000118788	0.0154133	129.755	8418.33	64.8788	1.25019	44.1543	3787	3787	MS2	9/90
	High	fINYNqTVSR	gi22095331	1	1	HCD	N-Term(iTRAQ8plex), Q6(Deamidated)	33.38	0.0205721		2	28		4918	Redundant	Not Used	1.2939	1.45099	1.18533	0.2985	0.0890585	0.503067	0.349256	9238.5	11953.7	13405	10950.6	2757.69	1	33.38	2	4918	1.2939	0.2985	0.349256	13405	822.767	0.0069878	0.000118788	0.0169994	143.106	8418.33	58.8257	1.25019	44.1543	3787	3787	MS2	9/90
	High	fINYnQTVSR	gi22095331	1	1	HCD	N-Term(iTRAQ8plex), N5(Deamidated)	32.49	0.0257019	0.3125	1	28		4923	Unique	Used	1.04379	0.903384	0.899296	0.381151	0.0952035	1.88471	0.737368	3574.18	3730.68	3228.86	3214.25	1362.3	1	32.49	1	4923	1.04379	0.381151	0.737368	3228.86	340.274	0.00680138	0.000441213	0.0648711	147.029	2266.48	15.4152	-0.455221	44.2068	3793	3793	MS2	7/90
	High	fINYnQTVSR	gi22095331	1	1	HCD	N-Term(iTRAQ8plex), N5(Deamidated)	31.44	0.0316906	0.0967742	1	27		4937	Unique	Used	1.51056	1.48111	1.39922	0.394947	0.132041	0.454544	0.381197	12179.2	18397.4	18038.7	17041.3	4810.13	1	31.44	1	4937	1.51056	0.394947	0.381197	18038.7	1608.15	0.00656946	0.000105632	0.0160793	152.219	9466.8	62.1918	1.72369	44.3517	3810	3810	MS2	9/90
	High	fINYNqTVSR	gi22095331	1	1	HCD	N-Term(iTRAQ8plex), Q6(Deamidated)	28.37	0.0642585		2	27		4937	Redundant	Not Used	1.51056	1.48111	1.39922	0.394947	0.132041	0.454544	0.381197	12179.2	18397.4	18038.7	17041.3	4810.13	1	28.37	2	4937	1.51056	0.394947	0.381197	18038.7	1608.15	0.00594655	0.000105632	0.0177636	168.165	9466.8	56.2948	1.72369	44.3517	3810	3810	MS2	9/90
	Medium	fINYnQTVSR	gi22095331	1	1	HCD	N-Term(iTRAQ8plex), N5(Deamidated)	23.44	0.206521	1	1	28		4970	Unique	Used	1.37412	1.38188	1.21315	0.447474	0.0975672	0.607115	0.404632	3720.9	5112.97	5141.82	4514.01	1665.01	1	23.44	1	4970	1.37412	0.447474	0.404632	5141.82	363.038	0.00491652	0.000354242	0.0720515	203.396	2822.93	13.879	2.19719	44.6512	3846	3846	MS2	4/90
	Medium	fINYNqTVSR	gi22095331	1	1	HCD	N-Term(iTRAQ8plex), Q6(Deamidated)	22.32	0.267279		2	28		4923	Redundant	Not Used	1.04379	0.903384	0.899296	0.381151	0.0952035	1.88471	0.737368	3574.18	3730.68	3228.86	3214.25	1362.3	1	22.32	2	4923	1.04379	0.381151	0.737368	3228.86	340.274	0.00473503	0.000441213	0.0931807	211.192	2266.48	10.7318	-0.455221	44.2068	3793	3793	MS2	6/90
gi4503641	6.1	9	2	295	33.0468	7.03467	140.208	1.23198	9	11.2706	1.49438	9	12.4647	1.36281	9	9.03217	0.344174	9	21.9921	0.0955117	9	41.999	0.564769	9	112.594	0.398622	9	22.9717	1	1.23198	1.49438	1.36281	0.344174	0.0955117	0.564769	0.398622	coagulation factor III precursor [Homo sapiens]	0.781182	0.456394	0.584235	1.28011	2.19109	1.71164		1.28011	2.19109
		Sequence	Protein Accessions	# Proteins	# Protein Groups	Activation Type	Modifications	IonScore	Exp Value	Δ Score	Rank	Identity High	Homology Threshold	QuanResultID	Quan Info	Quan Usage	114/113	115/113	116/113	117/113	118/113	119/113	121/113	113	114	115	116	117	1	IonScore	Rank	QuanResultID	114/113	117/113	121/113	115	118	#VALUE!	#VALUE!	#VALUE!	#VALUE!	#VALUE!	#VALUE!	ΔM [ppm]	RT [min]	First Scan	Last Scan	MS Order	Ions Matched
	High	vnVTVEDER	gi4503641	1	1	HCD	N-Term(iTRAQ8plex), N2(Deamidated)	43.68	0.00191133	1	1	28	22	4388	Unique	Used	1.19042	1.48511	1.25807	0.344174	0.0979804	0.802811	0.432469	6336.18	7542.74	9409.9	7971.37	2180.75	1	43.68	1	4388	1.19042	0.344174	0.432469	9409.9	620.822	0.01018	0.000163076	0.0160192	98.2319	6132.12	62.4249	1.07177	39.3487	3175	3175	MS2	8/86
	High	vnVTVEDER	gi4503641	1	1	HCD	N-Term(iTRAQ8plex), N2(Deamidated)	41.21	0.00337926	1	1	28	16	4432	Unique	Used	1.28951	1.62492	1.44823	0.305611	0.0727765	0.280209	0.358035	424664	547610	690046	615011	129782	1	41.21	1	4432	1.28951	0.305611	0.358035	690046	30905.5	0.00952177	2.31162e-06	0.000242772	105.023	432597	4119.09	0.267335	39.7729	3228	3228	MS2	7/86
	High	vnVTVEDER	gi4503641	1	1	HCD	N-Term(iTRAQ8plex), N2(Deamidated)	41.13	0.00343823	1	1	28	15	4456	Unique	Used	1.21718	1.49438	1.42746	0.30414	0.0690906	0.286241	0.314003	132076	160761	197372	188534	40169.6	1	41.13	1	4456	1.21718	0.30414	0.314003	197372	9125.23	0.00945255	7.70786e-06	0.000815427	105.792	129738	1226.35	0.982389	40.0143	3258	3258	MS2	7/86
	High	vnVTVEDER	gi4503641	1	1	HCD	N-Term(iTRAQ8plex), N2(Deamidated)	41.12	0.00344616	1	1	28	15	4478	Unique	Used	1.32897	1.6619	1.43796	0.297246	0.0955117	0.38518	0.344135	40153.8	53363.2	66731.6	57739.7	11935.6	1	41.12	1	4478	1.32897	0.297246	0.344135	66731.6	3835.16	0.00940388	2.43694e-05	0.00259142	106.339	41035.1	385.889	0.803625	40.2377	3285	3285	MS2	7/86
	High	vnVTVEDER	gi4503641	1	1	HCD	N-Term(iTRAQ8plex), N2(Deamidated)	40.95	0.00360783	1	1	28		4409	Unique	Used	1.1147	1.48522	1.36281	0.26701	0.0631618	0.306768	0.342085	46059.6	51342.7	68408.5	62770.3	12298.4	1	40.95	1	4409	1.1147	0.26701	0.342085	68408.5	2909.21	0.00951247	2.01978e-05	0.0021233	105.125	49510.2	470.965	0.177953	39.5487	3200	3200	MS2	7/86
	High	rnNTFLSLR	gi4503641	1	1	HCD	N-Term(iTRAQ8plex), N2(Deamidated)	31.96	0.0369341	1	1	29		6409	Unique	Used	1.07672	1.03826	1.16824	0.757117	0.248066	3.6763	1.35898	2798.86	3013.58	2905.95	3269.73	2119.06	1	31.96	1	6409	1.07672	0.757117	1.35898	2905.95	694.303	0.00514197	0.000630766	0.12267	194.478	1585.37	8.15194	-1.66892	42.2423	3553	3553	MS2	6/86
	High	vnVTVEDER	gi4503641	1	1	HCD	N-Term(iTRAQ8plex), N2(Deamidated)	31.51	0.0315018	1	1	28		4449	Unique	Used	8.75909	3.08448	1.25201	1.24186	0.0879724	1.90445	0.871341	10715.6	93859.4	33052.2	13416.1	13307.3	1	31.51	1	4449	8.75909	1.24186	0.871341	33052.2	942.681	0.00730562	0.000302573	0.0414164	136.881	3304.99	24.145	0.749089	39.9266	3248	3248	MS2	5/86
	High	vnVTVEDER	gi4503641	1	1	HCD	N-Term(iTRAQ8plex), N2(Deamidated)	30.84	0.0367566	1	1	28		4426	Unique	Used	11.1227	4.00191	1.41521	1.4119	0.133709	0.993997	0.547052	26665.7	296594	106714	37737.5	37649.3	1	30.84	1	4426	11.1227	1.4119	0.547052	106714	3565.44	0.00719223	0.000117459	0.0163314	139.039	8513.6	61.2317	0.54798	39.7086	3220	3220	MS2	7/86
	High	vnVTVEDER	gi4503641	1	1	HCD	N-Term(iTRAQ8plex), N2(Deamidated)	30.42	0.0404888	1	1	28		4499	Unique	Used	1.23198	1.40107	1.22783	0.361293	0.107109	0.564769	0.398622	12592.1	15513.3	17642.4	15461	4549.44	1	30.42	1	4499	1.23198	0.361293	0.398622	17642.4	1348.72	0.00698222	9.03072e-05	0.0129339	143.221	11073.3	77.3163	0.803625	40.479	3313	3313	MS2	5/86
gi149363636	0.44	1	1	1838	204.997	6.23975	20.93	1.04385	1		1.09134	1		0.929053	1		0.658972	1		0.438983	1		1.04414	1		0.805164	1		1	1.04385	1.09134	0.929053	0.658972	0.438983	1.04414	0.805164	plexin-B2 precursor [Homo sapiens]	1.01161	0.593713	0.586898	0.988521	1.68432	1.70387		0.988521	1.68432
		Sequence	Protein Accessions	# Proteins	# Protein Groups	Activation Type	Modifications	IonScore	Exp Value	Δ Score	Rank	Identity High	Homology Threshold	QuanResultID	Quan Info	Quan Usage	114/113	115/113	116/113	117/113	118/113	119/113	121/113	113	114	115	116	117	1	IonScore	Rank	QuanResultID	114/113	117/113	121/113	115	118	#VALUE!	#VALUE!	#VALUE!	#VALUE!	#VALUE!	#VALUE!	ΔM [ppm]	RT [min]	First Scan	Last Scan	MS Order	Ions Matched
	Medium	aLSnISLR	gi149363636	1	1	HCD	N-Term(iTRAQ8plex), N4(Deamidated)	20.48	0.570347	1	1	29	16	5002	Unique	Used	1.04385	1.09134	0.929053	0.658972	0.438983	1.04414	0.805164	13793.6	14398.5	15053.5	12815	9089.59	1	20.48	1	5002	1.04385	0.658972	0.805164	15053.5	6055.15	0.00429342	0.000113112	0.0263455	232.914	8840.77	37.9572	-0.12041	44.9702	3884	3884	MS2	7/70
gi4506113	3.95	2	1	253	27.6432	8.99756	54.2625	1.03649	2	25.0049	1.08817	2	40.2715	0.871508	2	52.3733	1.78163	2	43.4255	0.221775	2	26.9839	1.63925	2	8.45029	1.61929	2	45.9012	1	1.03649	1.08817	0.871508	1.78163	0.221775	1.63925	1.61929	prion protein preproprotein [Homo sapiens]	1.0392	0.614817	0.591627	0.962281	1.6265	1.69026		0.962281	1.6265
		Sequence	Protein Accessions	# Proteins	# Protein Groups	Activation Type	Modifications	IonScore	Exp Value	Δ Score	Rank	Identity High	Homology Threshold	QuanResultID	Quan Info	Quan Usage	114/113	115/113	116/113	117/113	118/113	119/113	121/113	113	114	115	116	117	1	IonScore	Rank	QuanResultID	114/113	117/113	121/113	115	118	#VALUE!	#VALUE!	#VALUE!	#VALUE!	#VALUE!	#VALUE!	ΔM [ppm]	RT [min]	First Scan	Last Scan	MS Order	Ions Matched
	High	gEnFTETDVk	gi4506113	1	1	HCD	N-Term(iTRAQ8plex), N3(Deamidated), K10(iTRAQ8plex)	42.96	0.00330051	1	1	29		4544	Unique	Used	1.22378	1.41338	1.21476	2.35814	0.265199	1.73522	2.17475	2569.77	3144.83	3632.05	3121.65	6059.88	1	42.96	1	4544	1.22378	2.35814	2.17475	3632.05	681.5	0.00967217	0.000985607	0.101901	103.389	1014.6	9.81342	2.65806	40.9344	3367	3367	MS2	7/98
	High	gEnFTETDVk	gi4506113	1	1	HCD	N-Term(iTRAQ8plex), N3(Deamidated), K10(iTRAQ8plex)	42.24	0.00352251	1	1	29		4567	Unique	Used	0.87786	0.837784	0.625249	1.34606	0.185462	1.54859	1.2057	7475.54	6562.48	6262.89	4674.07	10062.5	1	42.24	1	4567	0.87786	1.34606	1.2057	6262.89	1386.43	0.00946585	0.000355027	0.037506	105.643	2816.69	26.6624	0.312156	41.1501	3394	3394	MS2	8/98
gi40255013	9.88	5	2	344	37.1717	5.8208	85.5408	1.69456	2	70.28	1.90134	2	146.137	1.49111	2	151.469	0.639398	1		0.427994	1		1.17557	1		1.00002	1		1	1.69456	1.90134	1.49111	0.639398	0.427994	1.17557	1.00002	carcinoembryonic antigen-related cell adhesion molecule 6 precursor [Homo sapiens]	0.794281	0.490622	0.617693	1.259	2.03823	1.61893		1.259	2.03823
		Sequence	Protein Accessions	# Proteins	# Protein Groups	Activation Type	Modifications	IonScore	Exp Value	Δ Score	Rank	Identity High	Homology Threshold	QuanResultID	Quan Info	Quan Usage	114/113	115/113	116/113	117/113	118/113	119/113	121/113	113	114	115	116	117	1	IonScore	Rank	QuanResultID	114/113	117/113	121/113	115	118	#VALUE!	#VALUE!	#VALUE!	#VALUE!	#VALUE!	#VALUE!	ΔM [ppm]	RT [min]	First Scan	Last Scan	MS Order	Ions Matched
	High	lQLSnGnmTLTLLSVk	gi40255013	1	1	HCD	N-Term(iTRAQ8plex), N5(Deamidated), N7(Deamidated), M8(Oxidation), K16(iTRAQ8plex)	70.43	5.5929e-06	0.285714	1	29	24	5565	Unique	Used	2.59804	3.91027	3.11422					578.242	1502.3	2261.08	1800.77		1	70.43	1	5565	2.59804			2261.08		0.0128333	0.00114903	0.0895348	77.9224	870.303	11.1688	1.79436	54.5985	4888	4888	MS2	16/168
	High	lqLSNGnmTLTLLSVk	gi40255013	1	1	HCD	N-Term(iTRAQ8plex), Q2(Deamidated), N7(Deamidated), M8(Oxidation), K16(iTRAQ8plex)	49.95	0.00062465		2	29	24	5565	Redundant	Not Used	2.59804	3.91027	3.11422					578.242	1502.3	2261.08	1800.77		1	49.95	2	5565	2.59804			2261.08		0.00915215	0.00114903	0.125547	109.264	870.303	7.96514	1.79436	54.5985	4888	4888	MS2	10/168
	High	lqLSnGNmTLTLLSVk	gi40255013	1	1	HCD	N-Term(iTRAQ8plex), Q2(Deamidated), N5(Deamidated), M8(Oxidation), K16(iTRAQ8plex)	49.95	0.00062465		3	29	24	5565	Redundant	Not Used	2.59804	3.91027	3.11422					578.242	1502.3	2261.08	1800.77		1	49.95	3	5565	2.59804			2261.08		0.0091505	0.00114903	0.12557	109.284	870.303	7.96371	1.79436	54.5985	4888	4888	MS2	10/168
	High	nDAGSYEcEIQNPASAnR	gi40255013	1	1	HCD	N-Term(iTRAQ8plex), C8(Carbamidomethyl), N17(Deamidated)	38.91	0.00147165	0.230769	1	22		4670	Unique	Used	1.10527	0.924512	0.713953	0.639398	0.427994	1.17557	1.00002	860.671	951.27	795.7	614.479	550.311	1	38.91	1	4670	1.10527	0.639398	1.00002	795.7	368.362	0.00854421	0.00218986	0.256298	117.038	456.649	3.90171	5.38253	42.057	3511	3511	MS2	10/196
	High	nDAGSYEcEIQNPASANR	gi40255013	1	1	HCD	N-Term(iTRAQ8plex), N1(Deamidated), C8(Carbamidomethyl)	29.53	0.0127587		2	22		4670	Redundant	Not Used	1.10527	0.924512	0.713953	0.639398	0.427994	1.17557	1.00002	860.671	951.27	795.7	614.479	550.311	1	29.53	2	4670	1.10527	0.639398	1.00002	795.7	368.362	0.00653467	0.00218986	0.335114	153.03	456.649	2.98406	5.38253	42.057	3511	3511	MS2	9/196
gi222537759	3.14	2	1	414	46.8778	8.44092	39.89	0.963174	2	18.5487	0.808761	2	29.0139	0.897805	2	6.45343	0.764283	2	71.3636	0.243552	2	14.7404	0.917854	2	27.8141	0.499014	2	45.0378	1	0.963174	0.808761	0.897805	0.764283	0.243552	0.917854	0.499014	plasminogen activator, urokinase isoform 2 [Homo sapiens]	1.15037	0.711312	0.618335	0.869289	1.40585	1.61725		0.869289	1.40585
		Sequence	Protein Accessions	# Proteins	# Protein Groups	Activation Type	Modifications	IonScore	Exp Value	Δ Score	Rank	Identity High	Homology Threshold	QuanResultID	Quan Info	Quan Usage	114/113	115/113	116/113	117/113	118/113	119/113	121/113	113	114	115	116	117	1	IonScore	Rank	QuanResultID	114/113	117/113	121/113	115	118	#VALUE!	#VALUE!	#VALUE!	#VALUE!	#VALUE!	#VALUE!	ΔM [ppm]	RT [min]	First Scan	Last Scan	MS Order	Ions Matched
	High	enSTDYLYPEQLk	gi222537759	2	1	HCD	N-Term(iTRAQ8plex), N2(Deamidated), K13(iTRAQ8plex)	30.77	0.0609303	1	1	30	22	5123	Unique	Used	1.09039	0.979712	0.859603	1.17813	0.268868	1.10341	0.666805	1397.71	1524.04	1369.35	1201.47	1646.67	1	30.77	1	5123	1.09039	1.17813	0.666805	1369.35	375.798	0.00620023	0.00165583	0.267059	161.284	603.928	3.74449	1.38339	46.3755	4047	4047	MS2	13/136
	Medium	enSTDYLYPEQLk	gi222537759	2	1	HCD	N-Term(iTRAQ8plex), N2(Deamidated), K13(iTRAQ8plex)	28.12	0.112159	1	1	30	16	5154	Unique	Used	0.850804	0.66764	0.937705	0.495811	0.22062	0.763504	0.373445	1408.36	1198.24	940.278	1320.63	698.281	1	28.12	1	5154	0.850804	0.495811	0.373445	940.278	310.713	0.00564888	0.00143158	0.253427	177.026	698.53	3.94592	1.13473	46.7728	4092	4092	MS2	12/136
gi38683836	3.61	1	1	305	33.1708	7.91357	57.34	1.25142	1		1.76515	1		1.53165	1		0.285758	1		0.192532	1		0.779957	1		0.350534	1		1	1.25142	1.76515	1.53165	0.285758	0.192532	0.779957	0.350534	CD47 antigen isoform 2 precursor [Homo sapiens]	0.682913	0.423082	0.619525	1.46432	2.36361	1.61414		1.46432	2.36361
		Sequence	Protein Accessions	# Proteins	# Protein Groups	Activation Type	Modifications	IonScore	Exp Value	Δ Score	Rank	Identity High	Homology Threshold	QuanResultID	Quan Info	Quan Usage	114/113	115/113	116/113	117/113	118/113	119/113	121/113	113	114	115	116	117	1	IonScore	Rank	QuanResultID	114/113	117/113	121/113	115	118	#VALUE!	#VALUE!	#VALUE!	#VALUE!	#VALUE!	#VALUE!	ΔM [ppm]	RT [min]	First Scan	Last Scan	MS Order	Ions Matched
	High	dIYTFDGALnk	gi38683836	3	1	HCD	N-Term(iTRAQ8plex), N10(Deamidated), K11(iTRAQ8plex)	57.34	0.000139852	1	1	30	23	5304	Unique	Used	1.25142	1.76515	1.53165	0.285758	0.192532	0.779957	0.350534	2506.55	3136.76	4424.44	3839.15	716.267	1	57.34	1	5304	1.25142	0.285758	0.350534	4424.44	482.592	0.0109972	0.000347402	0.0315901	90.9325	2878.51	31.6555	0.0353344	49.0019	4333	4333	MS2	8/92
gi223468595	1.6	2	1	1002	111.075	5.61768	65.64	1.41701	1		1.40521	1		1.28381	1		0.197715	1			0		0.206333	1		0.147596	1		1	1.41701	1.40521	1.28381	0.197715		0.206333	0.147596	integrin alpha-V isoform 2 [Homo sapiens]	0.898845	0.558631	0.621499	1.11254	1.79009	1.60901		1.11254	1.79009
		Sequence	Protein Accessions	# Proteins	# Protein Groups	Activation Type	Modifications	IonScore	Exp Value	Δ Score	Rank	Identity High	Homology Threshold	QuanResultID	Quan Info	Quan Usage	114/113	115/113	116/113	117/113	118/113	119/113	121/113	113	114	115	116	117	1	IonScore	Rank	QuanResultID	114/113	117/113	121/113	115	118	#VALUE!	#VALUE!	#VALUE!	#VALUE!	#VALUE!	#VALUE!	ΔM [ppm]	RT [min]	First Scan	Last Scan	MS Order	Ions Matched
	High	anTTQPGIVEGGQVLk	gi223468595	3	1	HCD	N-Term(iTRAQ8plex), N2(Deamidated), K16(iTRAQ8plex)	65.64	1.81204e-05	0.287879	1	29		4784	Unique	Used	1.41701	1.40521	1.28381	0.197715		0.206333	0.147596	10046.8	14236.4	14117.8	12898.1	1986.41	1	65.64	1	4784	1.41701	0.197715	0.147596	14117.8		0.0139269	0.000114373	0.00821244	71.8037	8743.29	121.766	0.242075	43.0065	3638	3638	MS2	16/162
	High	aNTTqPGIVEGGQVLk	gi223468595	3	1	HCD	N-Term(iTRAQ8plex), Q5(Deamidated), K16(iTRAQ8plex)	46.99	0.00132791		2	29		4784	Redundant	Not Used	1.41701	1.40521	1.28381	0.197715		0.206333	0.147596	10046.8	14236.4	14117.8	12898.1	1986.41	1	46.99	2	4784	1.41701	0.197715	0.147596	14117.8		0.0100272	0.000114373	0.0114064	99.7291	8743.29	87.6703	0.242075	43.0065	3638	3638	MS2	14/162
gi24308201	3.37	6	1	416	46.4509	6.16357	81.5979	1.28988	3	6.28508	1.60469	3	12.9083	1.53167	3	4.29092	0.166649	3	26.5322	0.0879146	3	45.1157	0.391573	3	65.3839	0.16299	3	46.746	1	1.28988	1.60469	1.53167	0.166649	0.0879146	0.391573	0.16299	adipocyte plasma membrane-associated protein [Homo sapiens]	0.730107	0.459035	0.628723	1.36966	2.17848	1.59053		1.36966	2.17848
		Sequence	Protein Accessions	# Proteins	# Protein Groups	Activation Type	Modifications	IonScore	Exp Value	Δ Score	Rank	Identity High	Homology Threshold	QuanResultID	Quan Info	Quan Usage	114/113	115/113	116/113	117/113	118/113	119/113	121/113	113	114	115	116	117	1	IonScore	Rank	QuanResultID	114/113	117/113	121/113	115	118	#VALUE!	#VALUE!	#VALUE!	#VALUE!	#VALUE!	#VALUE!	ΔM [ppm]	RT [min]	First Scan	Last Scan	MS Order	Ions Matched
	High	aGPnGTLFVADAYk	gi24308201	1	1	HCD	N-Term(iTRAQ8plex), N4(Deamidated), K14(iTRAQ8plex)	51.6	0.000553811	0.173077	1	30		5222	Unique	Used	1.28988	1.60469	1.53167	0.139766	0.0648755	0.216397	0.120764	10775	13898.4	17290.4	16503.7	1505.97	1	51.6	1	5222	1.28988	0.139766	0.120764	17290.4	699.031	0.0100708	8.26834e-05	0.00821018	99.2966	12094.3	121.8	0.220421	47.7329	4196	4196	MS2	14/134
	High	aGPnGTLFVADAYk	gi24308201	1	1	HCD	N-Term(iTRAQ8plex), N4(Deamidated), K14(iTRAQ8plex)	47.82	0.00127779	0.166667	1	30		5237	Unique	Used	1.18041	1.47141	1.39755	0.166649	0.117529	0.585561	0.16299	3621.87	4275.31	5329.27	5061.74	603.581	1	47.82	1	5237	1.18041	0.166649	0.16299	5329.27	425.675	0.00932035	0.000252759	0.0271191	107.292	3956.33	36.8744	-1.22056	47.9504	4220	4220	MS2	14/134
	High	aGPnGTLFVADAYk	gi24308201	1	1	HCD	N-Term(iTRAQ8plex), N4(Deamidated), K14(iTRAQ8plex)	46.17	0.00193599	0.173913	1	30		5199	Unique	Used	1.34568	1.78828	1.57663	0.204364	0.0879146	0.391573	0.258451	2298.48	3093.01	4110.32	3623.85	469.726	1	46.17	1	5199	1.34568	0.204364	0.258451	4110.32	202.07	0.00907115	0.000377086	0.0415697	110.24	2651.92	24.056	-2.39137	47.3675	4157	4157	MS2	13/134
	High	aGPnGTLFVADAyK	gi24308201	1	1	HCD	N-Term(iTRAQ8plex), N4(Deamidated), Y13(iTRAQ8plex)	43	0.004012		2	30		5222	Redundant	Not Used	1.28988	1.60469	1.53167	0.139766	0.0648755	0.216397	0.120764	10775	13898.4	17290.4	16503.7	1505.97	1	43	2	5222	1.28988	0.139766	0.120764	17290.4	699.031	0.00842266	8.26834e-05	0.00981678	118.727	12094.3	101.866	0.220421	47.7329	4196	4196	MS2	13/134
	High	aGPnGTLFVADAyK	gi24308201	1	1	HCD	N-Term(iTRAQ8plex), N4(Deamidated), Y13(iTRAQ8plex)	39.55	0.00857947		2	30		5237	Redundant	Not Used	1.18041	1.47141	1.39755	0.166649	0.117529	0.585561	0.16299	3621.87	4275.31	5329.27	5061.74	603.581	1	39.55	2	5237	1.18041	0.166649	0.16299	5329.27	425.675	0.00774003	0.000252759	0.0326561	129.199	3956.33	30.6221	-1.22056	47.9504	4220	4220	MS2	13/134
	High	aGPnGTLFVADAyK	gi24308201	1	1	HCD	N-Term(iTRAQ8plex), N4(Deamidated), Y13(iTRAQ8plex)	37.79	0.0133323		2	30		5199	Redundant	Not Used	1.34568	1.78828	1.57663	0.204364	0.0879146	0.391573	0.258451	2298.48	3093.01	4110.32	3623.85	469.726	1	37.79	2	5199	1.34568	0.204364	0.258451	4110.32	202.07	0.00745818	0.000377086	0.05056	134.081	2651.92	19.7785	-2.39137	47.3675	4157	4157	MS2	12/134
gi189217428	2.76	11	4	1668	183.939	8.14795	266.766	1.3314	11	27.361	1.65321	11	28.2412	1.7172	11	25.05	0.32886	11	28.4493	0.170498	10	42.1816	0.772997	11	150.754	0.355064	11	39.8582	1	1.3314	1.65321	1.7172	0.32886	0.170498	0.772997	0.355064	laminin subunit alpha-3 isoform 4 [Homo sapiens]	0.691727	0.442669	0.639948	1.44566	2.25902	1.56263		1.44566	2.25902
		Sequence	Protein Accessions	# Proteins	# Protein Groups	Activation Type	Modifications	IonScore	Exp Value	Δ Score	Rank	Identity High	Homology Threshold	QuanResultID	Quan Info	Quan Usage	114/113	115/113	116/113	117/113	118/113	119/113	121/113	113	114	115	116	117	1	IonScore	Rank	QuanResultID	114/113	117/113	121/113	115	118	#VALUE!	#VALUE!	#VALUE!	#VALUE!	#VALUE!	#VALUE!	ΔM [ppm]	RT [min]	First Scan	Last Scan	MS Order	Ions Matched
	High	eGSLPGnSTISIR	gi189217428	4	1	HCD	N-Term(iTRAQ8plex), N7(Deamidated)	64.55	2.41843e-05	1	1	29	17	4808	Unique	Used	1.32844	1.70234	1.72023	0.196114	0.134961	0.217439	0.202258	15025.6	19960.6	25578.6	25847.4	2946.72	1	64.55	1	4808	1.32844	0.196114	0.202258	25578.6	2027.86	0.0136307	5.96022e-05	0.00437265	73.3638	16777.9	228.694	0.739079	43.1956	3664	3664	MS2	8/128
	High	eVIDTnLTTLR	gi189217428	4	1	HCD	N-Term(iTRAQ8plex), N6(Deamidated)	61.11	4.31762e-05	1	1	29		5218	Unique	Used	1.34508	1.54431	1.31549	0.32886	0.239662	1.06882	0.512866	1763.48	2372.02	2723.36	2319.84	579.94	1	61.11	1	5218	1.34508	0.32886	0.512866	2723.36	422.64	0.0119007	0.000614543	0.051639	84.0283	1627.23	19.3652	1.51129	47.6223	4185	4185	MS2	8/106
	High	eGSLPGnSTISIR	gi189217428	4	1	HCD	N-Term(iTRAQ8plex), N7(Deamidated)	60.03	7.00147e-05	1	1	30		4832	Unique	Used	1.3314	1.65321	1.7518	0.245867	0.171798	0.282774	0.238395	9502.91	12652.2	15710.3	16647.2	2336.46	1	60.03	1	4832	1.3314	0.245867	0.238395	15710.3	1632.58	0.0126278	0.000100396	0.00795038	79.1906	9960.6	125.78	1.26142	43.3921	3691	3691	MS2	12/128
	High	eVIDTnLTTLR	gi189217428	4	1	HCD	N-Term(iTRAQ8plex), N6(Deamidated)	57.66	9.46961e-05	1	1	28		5204	Unique	Used	1.0335	1.04826	0.88805	0.324539	0.14418	1.12588	0.373523	1742.48	1800.85	1826.57	1547.41	565.502	1	57.66	1	5204	1.0335	0.324539	0.373523	1826.57	251.231	0.0112699	0.000743339	0.0659577	88.7317	1345.28	15.1612	0.468213	47.4202	4163	4163	MS2	9/106
	High	eVIDTnLTTLR	gi189217428	4	1	HCD	N-Term(iTRAQ8plex), N6(Deamidated)	45.62	0.00152843	1	1	29	21	5202	Unique	Used	1.51942	1.93117	1.81511	0.214965	0.242173	0.344149	0.325554	7034.19	10687.9	13584.2	12767.9	1512.1	1	45.62	1	5202	1.51942	0.214965	0.325554	13584.2	1703.49	0.00896022	0.000127674	0.0142489	111.604	7832.47	70.1806	0.901683	47.4046	4161	4161	MS2	10/106
	High	eVIDTnLTTLR	gi189217428	4	1	HCD	N-Term(iTRAQ8plex), N6(Deamidated)	43.84	0.00230067	1	1	29	25	5232	Unique	Used	1.08376	0.91958	0.986581	0.396946		1.61114	0.564919	1437.69	1558.11	1322.07	1418.4	570.686	1	43.84	1	5232	1.08376	0.396946	0.564919	1322.07		0.0085687	0.00111951	0.130651	116.704	893.249	7.65398	0.815907	47.8441	4209	4209	MS2	10/106
	High	eVIDTnLTTLR	gi189217428	4	1	HCD	N-Term(iTRAQ8plex), N6(Deamidated)	43.74	0.00233524	1	1	28	21	5231	Unique	Used	1.63847	1.99284	2.02469	0.340057	0.169207	0.429324	0.287556	4521.28	7407.99	9010.18	9154.17	1537.49	1	43.74	1	5231	1.63847	0.340057	0.287556	9010.18	765.031	0.00855122	0.000219581	0.0256783	116.942	4554.12	38.9433	0.360826	47.8369	4208	4208	MS2	9/106
	High	eVIDTnLTTLR	gi189217428	4	1	HCD	N-Term(iTRAQ8plex), N6(Deamidated)	42.21	0.00336357	1	1	29	24	5217	Unique	Used	1.73692	2.17379	2.02808	0.26826	0.232962	0.311613	0.31739	14525.2	25229.1	31574.7	29458.3	3896.53	1	42.21	1	5217	1.73692	0.26826	0.31739	31574.7	3383.82	0.00828095	6.35054e-05	0.00766885	120.759	15746.7	130.398	2.06066	47.6163	4184	4184	MS2	10/106
	High	eGSLPGnSTISIR	gi189217428	4	1	HCD	N-Term(iTRAQ8plex), N7(Deamidated)	40.36	0.00648917	1	1	30	16	4824	Unique	Used	1.00215	1.00537	0.993732	0.38028	0.0504188	0.772997	0.355064	9537.52	9558	9588.78	9477.74	3626.93	1	40.36	1	4824	1.00215	0.38028	0.355064	9588.78	480.87	0.00857202	0.000144166	0.0168182	116.659	6936.45	59.4594	1.40244	43.3272	3682	3682	MS2	13/128
	High	tFNLnTTEVEPcR	gi189217428	4	1	HCD	N-Term(iTRAQ8plex), N5(Deamidated), C12(Carbamidomethyl)	26.86	0.0690311	1	1	26		5007	Unique	Used	1.11344	1.0646	0.874455	0.687018	0.357711	1.99086	1.13228	2041.87	2273.5	2173.77	1785.52	1402.8	1	26.86	1	5007	1.11344	0.687018	1.13228	2173.77	730.398	0.0055631	0.000827835	0.148808	179.756	1207.97	6.72005	1.07895	45.0218	3890	3890	MS2	11/134
	Medium	fnISTPAFR	gi189217428	4	1	HCD	N-Term(iTRAQ8plex), N2(Deamidated)	19.57	0.606139	1	1	28		5281	Unique	Used	1.59593	1.67767	1.7172	0.376515	0.168403	0.807824	0.46003	5672.44	9052.84	9516.47	9740.7	2135.76	1	19.57	1	5281	1.59593	0.376515	0.46003	9516.47	955.258	0.00389436	0.000207257	0.0532198	256.782	4824.93	18.79	1.05643	48.6791	4298	4298	MS2	5/80
gi52630342	4.1	3	1	366	40.6229	6.03662	75.81	2.69732	1		2.00229	1		1.73823	1		1.63293	1		1.52861	1		2.79558	1		2.10617	1		1	2.69732	2.00229	1.73823	1.63293	1.52861	2.79558	2.10617	major histocompatibility complex, class I, C precursor [Homo sapiens]	0.988452	0.644982	0.652517	1.01168	1.55043	1.53253		1.01168	1.55043
		Sequence	Protein Accessions	# Proteins	# Protein Groups	Activation Type	Modifications	IonScore	Exp Value	Δ Score	Rank	Identity High	Homology Threshold	QuanResultID	Quan Info	Quan Usage	114/113	115/113	116/113	117/113	118/113	119/113	121/113	113	114	115	116	117	1	IonScore	Rank	QuanResultID	114/113	117/113	121/113	115	118	#VALUE!	#VALUE!	#VALUE!	#VALUE!	#VALUE!	#VALUE!	ΔM [ppm]	RT [min]	First Scan	Last Scan	MS Order	Ions Matched
	High	gYYnQSEDGSHTLQR	gi52630342	1	1	HCD	N-Term(iTRAQ8plex), N4(Deamidated)	75.81	4.52678e-07	0.0657895	1	23		6045	Unique	Used	2.69732	2.00229	1.73823	1.63293	1.52861	2.79558	2.10617	579.567	1563.28	1160.46	1007.42	946.389	1	75.81	1	6045	2.69732	1.63293	2.10617	1160.46	885.932	0.0127043	0.00372473	0.293187	78.7137	268.476	3.41079	-0.337529	37.3021	2992	2992	MS2	18/146
	High	gYYNqSEDGSHTLQR	gi52630342	1	1	HCD	N-Term(iTRAQ8plex), Q5(Deamidated)	71.49	1.22402e-06		2	23		6045	Redundant	Not Used	2.69732	2.00229	1.73823	1.63293	1.52861	2.79558	2.10617	579.567	1563.28	1160.46	1007.42	946.389	1	71.49	2	6045	2.69732	1.63293	2.10617	1160.46	885.932	0.0119878	0.00372473	0.310711	83.4184	268.476	3.21843	-0.337529	37.3021	2992	2992	MS2	11/146
	Medium	gYYNQSEDGSHTLqR	gi52630342	1	1	HCD	N-Term(iTRAQ8plex), Q14(Deamidated)	18.02	0.272138		3	23		6045	Redundant	Not Used	2.69732	2.00229	1.73823	1.63293	1.52861	2.79558	2.10617	579.567	1563.28	1160.46	1007.42	946.389	1	18.02	3	6045	2.69732	1.63293	2.10617	1160.46	885.932	0.00314484	0.00372473	1.18439	317.981	268.476	0.844314	-0.337529	37.3021	2992	2992	MS2	7/146
gi22202619	4.2	1	1	333	37.5397	5.45264	67.38	1.08863	1		1.33655	1		1.19732	1		0.108834	1			0		0.201764	1			0		1	1.08863	1.33655	1.19732	0.108834		0.201764		cathepsin L1 preproprotein [Homo sapiens]	0.824283	0.539411	0.654401	1.21318	1.85387	1.52812		1.21318	1.85387
		Sequence	Protein Accessions	# Proteins	# Protein Groups	Activation Type	Modifications	IonScore	Exp Value	Δ Score	Rank	Identity High	Homology Threshold	QuanResultID	Quan Info	Quan Usage	114/113	115/113	116/113	117/113	118/113	119/113	121/113	113	114	115	116	117	1	IonScore	Rank	QuanResultID	114/113	117/113	121/113	115	118	#VALUE!	#VALUE!	#VALUE!	#VALUE!	#VALUE!	#VALUE!	ΔM [ppm]	RT [min]	First Scan	Last Scan	MS Order	Ions Matched
	High	ySVAnDTGFVDIPk	gi22202619	1	1	HCD	N-Term(iTRAQ8plex), N5(Deamidated), K14(iTRAQ8plex)	67.38	1.46248e-05	1	1	30		5327	Unique	Used	1.08863	1.33655	1.19732	0.108834		0.201764		2936.67	3196.94	3925.01	3516.13	319.609	1	67.38	1	5327	1.08863	0.108834		3925.01		0.0128341	0.000305085	0.0237715	77.9175	3277.77	42.0672	2.51937	49.3044	4367	4367	MS2	10/140
gi4504957	6.1	5	3	410	44.9323	5.63037	36.17	1.17977	5	8.62312	1.40558	5	28.866	1.26019	5	23.5714	0.387508	5	30.5407	0.137253	5	23.8485	0.579027	5	132.024	0.387194	5	44.6748	1	1.17977	1.40558	1.26019	0.387508	0.137253	0.579027	0.387194	lysosomal-associated membrane protein 2 isoform A precursor [Homo sapiens]	0.817689	0.543107	0.664197	1.22296	1.84126	1.50558		1.22296	1.84126
		Sequence	Protein Accessions	# Proteins	# Protein Groups	Activation Type	Modifications	IonScore	Exp Value	Δ Score	Rank	Identity High	Homology Threshold	QuanResultID	Quan Info	Quan Usage	114/113	115/113	116/113	117/113	118/113	119/113	121/113	113	114	115	116	117	1	IonScore	Rank	QuanResultID	114/113	117/113	121/113	115	118	#VALUE!	#VALUE!	#VALUE!	#VALUE!	#VALUE!	#VALUE!	ΔM [ppm]	RT [min]	First Scan	Last Scan	MS Order	Ions Matched
	High	vQPFnVTQGk	gi4504957	3	1	HCD	N-Term(iTRAQ8plex), N5(Deamidated), K10(iTRAQ8plex)	36.17	0.0142995	1	1	29		4799	Unique	Used	1.16123	1.44947	1.33185	0.245118	0.160848	0.208848	0.261875	9048.52	10507.4	13115.5	12051.3	2217.95	1	36.17	1	4799	1.16123	0.245118	0.261875	13115.5	1455.44	0.00774375	0.000107226	0.0138467	129.136	9326.12	72.2192	0.62531	43.1247	3654	3654	MS2	8/88
	High	lnSSTIk	gi4504957	3	1	HCD	N-Term(iTRAQ8plex), N2(Deamidated), K7(iTRAQ8plex)	28.97	0.065601	1	1	28	30	4455	Unique	Used	1.07259	1.13741	1.07726	0.371831	0.1126	0.579027	0.387194	9278.33	9951.88	10553.3	9995.18	3449.97	1	28.97	1	4455	1.07259	0.371831	0.387194	10553.3	1044.74	0.00672576	0.000136865	0.0203494	148.682	7306.47	49.1416	0.632043	39.9939	3256	3256	MS2	6/62
	High	lnSSTIk	gi4504957	3	1	HCD	N-Term(iTRAQ8plex), N2(Deamidated), K7(iTRAQ8plex)	28.7	0.0698088	1	1	28		4422	Unique	Used	1.17977	1.40558	1.26019	0.387508	0.0800028	0.393726	0.367304	21122.3	24919.5	29689.1	26618.2	8185.06	1	28.7	1	4422	1.17977	0.387508	0.367304	29689.1	1689.84	0.0067149	5.27891e-05	0.0078615	148.923	18943.3	127.202	0.987977	39.6633	3215	3215	MS2	6/62
	Medium	lnSSTIk	gi4504957	3	1	HCD	N-Term(iTRAQ8plex), N2(Deamidated), K7(iTRAQ8plex)	26.49	0.116121	1	1	28	30	4464	Unique	Used	1.25029	1.16141	0.844262	0.473975	0.137253	1.50706	0.516282	6806.92	8510.63	7905.61	5746.83	3226.31	1	26.49	1	4464	1.25029	0.473975	0.516282	7905.61	934.27	0.00615677	0.000218092	0.0354231	162.423	4585.21	28.2301	0.800208	40.0813	3267	3267	MS2	5/62
	Medium	wQmnFTVR	gi4504957	3	1	HCD	N-Term(iTRAQ8plex), M3(Oxidation), N4(Deamidated)	20.89	0.185753	1	1	25		5088	Unique	Used	1.79918	2.017	1.70614	0.543213	0.1571	1.14012	0.642422	3499.18	6295.64	7057.84	5970.08	1900.8	1	20.89	1	5088	1.79918	0.543213	0.642422	7057.84	549.72	0.00430143	0.000331855	0.0771498	232.481	3013.37	12.9618	-0.050136	45.9847	4001	4001	MS2	6/68
gi22202611	1.16	3	1	1380	152.835	6.04932	76.63	0.986467	1		1.34701	1		0.903773	1		0.196237	1		0.076202	1		0.359688	1		0.102932	1		1	0.986467	1.34701	0.903773	0.196237	0.076202	0.359688	0.102932	carboxypeptidase D precursor [Homo sapiens]	0.882567	0.588905	0.667264	1.13306	1.69807	1.49866		1.13306	1.69807
		Sequence	Protein Accessions	# Proteins	# Protein Groups	Activation Type	Modifications	IonScore	Exp Value	Δ Score	Rank	Identity High	Homology Threshold	QuanResultID	Quan Info	Quan Usage	114/113	115/113	116/113	117/113	118/113	119/113	121/113	113	114	115	116	117	1	IonScore	Rank	QuanResultID	114/113	117/113	121/113	115	118	#VALUE!	#VALUE!	#VALUE!	#VALUE!	#VALUE!	#VALUE!	ΔM [ppm]	RT [min]	First Scan	Last Scan	MS Order	Ions Matched
	High	dLDTDFTNnASQPETk	gi22202611	1	1	HCD	N-Term(iTRAQ8plex), N9(Deamidated), K16(iTRAQ8plex)	76.63	1.10156e-06	0.181818	1	28		4821	Unique	Used	0.986467	1.34701	0.903773	0.196237	0.076202	0.359688	0.102932	2988.08	2947.64	4024.97	2700.54	586.371	1	76.63	1	4821	0.986467	0.196237	0.102932	4024.97	227.697	0.0160991	0.000293835	0.0182516	62.1152	3403.28	54.7898	-2.07341	43.3002	3678	3678	MS2	12/164
	High	dLDTDFTnNASQPETk	gi22202611	1	1	HCD	N-Term(iTRAQ8plex), N8(Deamidated), K16(iTRAQ8plex)	63.04	2.51772e-05		2	28		4821	Redundant	Not Used	0.986467	1.34701	0.903773	0.196237	0.076202	0.359688	0.102932	2988.08	2947.64	4024.97	2700.54	586.371	1	63.04	2	4821	0.986467	0.196237	0.102932	4024.97	227.697	0.013278	0.000293835	0.0221294	75.3123	3403.28	45.1888	-2.07341	43.3002	3678	3678	MS2	11/164
	High	dLDTDFTNNASqPETk	gi22202611	1	1	HCD	N-Term(iTRAQ8plex), Q12(Deamidated), K16(iTRAQ8plex)	39.26	0.00601185		3	28		4821	Redundant	Not Used	0.986467	1.34701	0.903773	0.196237	0.076202	0.359688	0.102932	2988.08	2947.64	4024.97	2700.54	586.371	1	39.26	3	4821	0.986467	0.196237	0.102932	4024.97	227.697	0.00834577	0.000293835	0.0352076	119.821	3403.28	28.403	-2.07341	43.3002	3678	3678	MS2	14/164
gi67782354	3.72	1	1	242	26.8003	5.10986	0	0.518375	1		0.581975	1		0.452019	1		3.00507	1		1.79357	1		2.60613	1		2.23275	1		1	0.518375	0.581975	0.452019	3.00507	1.79357	2.60613	2.23275	CD82 antigen isoform 2 [Homo sapiens]	1.46846	0.991682	0.675323	0.680987	1.00839	1.48077		0.680987	1.00839
		Sequence	Protein Accessions	# Proteins	# Protein Groups	Activation Type	Modifications	IonScore	Exp Value	Δ Score	Rank	Identity High	Homology Threshold	QuanResultID	Quan Info	Quan Usage	114/113	115/113	116/113	117/113	118/113	119/113	121/113	113	114	115	116	117	1	IonScore	Rank	QuanResultID	114/113	117/113	121/113	115	118	#VALUE!	#VALUE!	#VALUE!	#VALUE!	#VALUE!	#VALUE!	ΔM [ppm]	RT [min]	First Scan	Last Scan	MS Order	Ions Matched
	Medium	gFcEAPGnR	gi67782354	2	1	HCD	N-Term(iTRAQ8plex), C3(Carbamidomethyl), N8(Deamidated)	20.34	0.112351	1	1	22		4213	Unique	Used	0.518375	0.581975	0.452019	3.00507	1.79357	2.60613	2.23275	2665.04	1381.49	1550.99	1204.65	8008.62	1	20.34	1	4213	0.518375	3.00507	2.23275	1550.99	4779.93	0.00506407	0.00226848	0.447955	197.47	440.824	2.23237	0.0996407	37.181	2928	2928	MS2	5/66
gi226054871	9.24	2	1	119	12.3463	8.17725	55.5	0.95283	1		1.17617	1		0.981348	1		0.460042	1		0.417457	1		0.885504	1		0.496519	1		1	0.95283	1.17617	0.981348	0.460042	0.417457	0.885504	0.496519	myelin protein zero-like protein 1 isoform c [Homo sapiens]	0.905129	0.634938	0.701489	1.10481	1.57496	1.42554		1.10481	1.57496
		Sequence	Protein Accessions	# Proteins	# Protein Groups	Activation Type	Modifications	IonScore	Exp Value	Δ Score	Rank	Identity High	Homology Threshold	QuanResultID	Quan Info	Quan Usage	114/113	115/113	116/113	117/113	118/113	119/113	121/113	113	114	115	116	117	1	IonScore	Rank	QuanResultID	114/113	117/113	121/113	115	118	#VALUE!	#VALUE!	#VALUE!	#VALUE!	#VALUE!	#VALUE!	ΔM [ppm]	RT [min]	First Scan	Last Scan	MS Order	Ions Matched
	High	eIFVAnGTQGk	gi226054871	3	1	HCD	N-Term(iTRAQ8plex), N6(Deamidated), K11(iTRAQ8plex)	55.5	0.000195878	0.625	1	29		4807	Unique	Used	0.95283	1.17617	0.981348	0.460042	0.417457	0.885504	0.496519	8155.13	7770.45	9591.8	8003.01	3751.7	1	55.5	1	4807	0.95283	0.460042	0.496519	9591.8	3404.42	0.0117512	0.000147292	0.0125342	85.0973	6789.22	79.7818	-1.11795	43.1892	3663	3663	MS2	15/104
	Medium	eIFVANGTqGk	gi226054871	3	1	HCD	N-Term(iTRAQ8plex), Q9(Deamidated), K11(iTRAQ8plex)	21.3	0.515211		2	29		4807	Redundant	Not Used	0.95283	1.17617	0.981348	0.460042	0.417457	0.885504	0.496519	8155.13	7770.45	9591.8	8003.01	3751.7	1	21.3	2	4807	0.95283	0.460042	0.496519	9591.8	3404.42	0.00463714	0.000147292	0.0317636	215.65	6789.22	31.4825	-1.11795	43.1892	3663	3663	MS2	8/104
gi21686977	2.06	1	1	388	42.7588	6.30322	0	0.945138	1		1.06894	1		0.780608	1		2.0991	1		1.51409	1		2.94841	1		1.8387	1		1	0.945138	1.06894	0.780608	2.0991	1.51409	2.94841	1.8387	cell adhesion molecule 4 precursor [Homo sapiens]	1.05168	0.754775	0.717682	0.950856	1.3249	1.39337		0.950856	1.3249
		Sequence	Protein Accessions	# Proteins	# Protein Groups	Activation Type	Modifications	IonScore	Exp Value	Δ Score	Rank	Identity High	Homology Threshold	QuanResultID	Quan Info	Quan Usage	114/113	115/113	116/113	117/113	118/113	119/113	121/113	113	114	115	116	117	1	IonScore	Rank	QuanResultID	114/113	117/113	121/113	115	118	#VALUE!	#VALUE!	#VALUE!	#VALUE!	#VALUE!	#VALUE!	ΔM [ppm]	RT [min]	First Scan	Last Scan	MS Order	Ions Matched
	Medium	gnESLPER	gi21686977	1	1	HCD	N-Term(iTRAQ8plex), N2(Deamidated)	23.39	0.0829237	1	1	24		4103	Unique	Used	0.945138	1.06894	0.780608	2.0991	1.51409	2.94841	1.8387	2657.68	2511.88	2840.9	2074.61	5578.74	1	23.39	1	4103	0.945138	2.0991	1.8387	2840.9	4023.98	0.00594298	0.00107088	0.180193	168.266	933.81	5.54962	-2.67237	35.5163	2747	2747	MS2	10/76
gi4504747	3.62	18	4	1051	116.538	6.771	266.873	1.10026	17	13.0182	1.36526	17	18.0119	1.20861	17	21.764	1.02916	17	36.0114	0.665241	17	52.6318	1.48013	17	27.3663	1.33436	17	35.4396	1	1.10026	1.36526	1.20861	1.02916	0.665241	1.48013	1.33436	integrin alpha 3 isoform a precursor [Homo sapiens]	0.815992	0.602029	0.737787	1.2255	1.66105	1.3554		1.2255	1.66105
		Sequence	Protein Accessions	# Proteins	# Protein Groups	Activation Type	Modifications	IonScore	Exp Value	Δ Score	Rank	Identity High	Homology Threshold	QuanResultID	Quan Info	Quan Usage	114/113	115/113	116/113	117/113	118/113	119/113	121/113	113	114	115	116	117	1	IonScore	Rank	QuanResultID	114/113	117/113	121/113	115	118	#VALUE!	#VALUE!	#VALUE!	#VALUE!	#VALUE!	#VALUE!	ΔM [ppm]	RT [min]	First Scan	Last Scan	MS Order	Ions Matched
	High	eLAVPDGYTnR	gi4504747	2	1	HCD	N-Term(iTRAQ8plex), N10(Deamidated)	48.01	0.000706027	1	1	28	21	4704	Unique	Used	1.23515	1.45981	1.24511	1.22452	1.16489	1.27243	1.44804	5315.89	6565.92	7760.21	6618.88	6509.44	1	48.01	1	4704	1.23515	1.22452	1.44804	7760.21	6192.44	0.0104166	0.000316901	0.0304227	96.0008	3155.56	32.8702	-0.611748	42.3444	3549	3549	MS2	6/98
	High	nITIVTGAPR	gi4504747	2	1	HCD	N-Term(iTRAQ8plex), N1(Deamidated)	46.09	0.0016792	1	1	29	20	4775	Unique	Used	1.26036	1.57615	1.47838	1.00032	0.665241	1.12811	1.23828	22222.9	28008.8	35026.7	32854	22230	1	46.09	1	4775	1.26036	1.00032	1.23828	35026.7	14783.6	0.00985972	6.45394e-05	0.00654576	101.423	15494.4	152.771	0.0415526	42.9405	3628	3628	MS2	7/96
	High	nITIVTGAPR	gi4504747	2	1	HCD	N-Term(iTRAQ8plex), N1(Deamidated)	45.98	0.00172732	1	1	29	20	4803	Unique	Used	1.07997	1.39122	1.18303	0.856816	0.616909	0.982792	0.98482	15471.3	16708.5	21524	18303	13256	1	45.98	1	4803	1.07997	0.856816	0.98482	21524	9544.37	0.00977935	8.99783e-05	0.00920085	102.256	11113.8	108.686	-0.0490851	43.1637	3659	3659	MS2	7/96
	High	tSIPTINmEnk	gi4504747	2	1	HCD	N-Term(iTRAQ8plex), M8(Oxidation), N10(Deamidated), K11(iTRAQ8plex)	44.21	0.00279555	0.363636	1	30	19	4590	Unique	Used	1.22117	1.39529	1.32842	0.957488	0.560809	1.48013	0.986179	6117.63	7470.67	8535.89	8126.81	5857.56	1	44.21	1	4590	1.22117	0.957488	0.986179	8535.89	3430.82	0.00984753	0.000255206	0.0259157	101.548	3918.41	38.5866	-0.605152	41.3582	3420	3420	MS2	11/104
	High	nITIVTGAPR	gi4504747	2	1	HCD	N-Term(iTRAQ8plex), N1(Deamidated)	42.91	0.00350246	1	1	29	19	4835	Unique	Used	0.900723	1.22872	1.06083	0.563167	0.338434	0.995168	0.861885	8476.14	7634.65	10414.8	8991.77	4773.48	1	42.91	1	4835	0.900723	0.563167	0.861885	10414.8	2868.61	0.00907982	0.000140547	0.015479	110.134	7115.07	64.6036	-0.0490851	43.4174	3694	3694	MS2	7/96
	High	eLAVPDGYTnR	gi4504747	2	1	HCD	N-Term(iTRAQ8plex), N10(Deamidated)	37.59	0.00808198	1	1	28	25	4783	Unique	Used	0.83329	0.942755	0.764341	0.950813	0.796114	1.23475	1.03925	10448.9	8706.95	9850.74	7986.51	9934.94	1	37.59	1	4783	0.83329	0.950813	1.03925	9850.74	8318.51	0.00806647	0.000181094	0.0224503	123.97	5521.98	44.5429	-0.303373	43.0023	3637	3637	MS2	7/98
	High	eLAVPDGYTnR	gi4504747	2	1	HCD	N-Term(iTRAQ8plex), N10(Deamidated)	37.14	0.00900297	1	1	28	20	4763	Unique	Used	1.19865	1.60206	1.39735	1.49261	1.53873	1.43107	1.68279	37394.2	44822.8	59907.8	52252.6	55815	1	37.14	1	4763	1.19865	1.49261	1.68279	59907.8	57539.5	0.00800588	4.49222e-05	0.00561115	124.908	22260.7	178.217	0.181022	42.8529	3615	3615	MS2	10/98
	High	eLAVPDGYTnR	gi4504747	2	1	HCD	N-Term(iTRAQ8plex), N10(Deamidated)	36.42	0.0105352	1	1	28	18	4733	Unique	Used	1.06276	1.32176	1.18577	1.02916	0.914206	1.51644	1.34898	2682.78	2851.16	3546	3181.17	2761.02	1	36.42	1	4733	1.06276	1.02916	1.34898	3546	2452.61	0.00790452	0.000589715	0.0746048	126.51	1695.73	13.404	-0.373917	42.5893	3581	3581	MS2	5/98
	High	eLAVPDGYTnR	gi4504747	2	1	HCD	N-Term(iTRAQ8plex), N10(Deamidated)	35.72	0.0124313	1	1	28	24	4757	Unique	Used	1.10026	1.14388	0.730724	0.804615	0.676709	1.92707	1.07733	4642.04	5107.47	5309.92	3392.05	3735.05	1	35.72	1	4757	1.10026	0.804615	1.07733	5309.92	3141.31	0.00771753	0.000358667	0.0464743	129.575	2788.1	21.5173	0.0533736	42.7917	3608	3608	MS2	9/98
	High	eLAVPDGYTnR	gi4504747	2	1	HCD	N-Term(iTRAQ8plex), N10(Deamidated)	33.56	0.0196708	1	1	28	23	4815	Unique	Used	1.08537	1.21025	0.791854	0.813197	0.544448	1.84585	1.11101	3643.62	3954.67	4409.69	2885.21	2962.98	1	33.56	1	4815	1.08537	0.813197	1.11101	4409.69	1983.76	0.00717608	0.000430436	0.059982	139.352	2323.23	16.6717	-0.541204	43.2526	3672	3672	MS2	8/98
	High	eLAVPDGYTnR	gi4504747	2	1	HCD	N-Term(iTRAQ8plex), N10(Deamidated)	33.26	0.0219037	1	1	28	22	4825	Unique	Used	1.2008	1.36526	1.20861	1.27722	1.3325	1.40215	1.4215	8409.72	10098.4	11481.5	10164.1	10741	1	33.26	1	4825	1.2008	1.27722	1.4215	11481.5	11206	0.00709905	0.0002158	0.0303985	140.864	4633.91	32.8964	-0.136086	43.3322	3683	3683	MS2	5/98
	High	eLAVPDGYTnR	gi4504747	2	1	HCD	N-Term(iTRAQ8plex), N10(Deamidated)	33.16	0.021327	1	1	27	20	4793	Unique	Used	1.17475	1.63825	1.49833	1.56723	1.57119	1.47743	1.90443	27177	31926.3	44522.9	40720.1	42592.6	1	33.16	1	4793	1.17475	1.56723	1.90443	44522.9	42700.3	0.00712557	6.15833e-05	0.00864257	140.34	16238.2	115.706	-1.00813	43.0817	3648	3648	MS2	9/98
	Medium	tSIPTInmENk	gi4504747	2	1	HCD	N-Term(iTRAQ8plex), N7(Deamidated), M8(Oxidation), K11(iTRAQ8plex)	27.72	0.124585		2	30	19	4590	Redundant	Not Used	1.22117	1.39529	1.32842	0.957488	0.560809	1.48013	0.986179	6117.63	7470.67	8535.89	8126.81	5857.56	1	27.72	2	4590	1.22117	0.957488	0.986179	8535.89	3430.82	0.00625436	0.000255206	0.0408045	159.889	3918.41	24.5071	-0.605152	41.3582	3420	3420	MS2	6/104
	Medium	eLAVPDGYTnR	gi4504747	2	1	HCD	N-Term(iTRAQ8plex), N10(Deamidated)	25.14	0.143759	1	1	28	17	4857	Unique	Used	1.49445	1.41527	1.36701	1.09548	1.03039	1.56371	1.33436	2379.67	3556.29	3367.86	3253.02	2606.87	1	25.14	1	4857	1.49445	1.09548	1.33436	3367.86	2451.99	0.00538082	0.000768707	0.142861	185.845	1300.89	6.99982	0.656683	43.5967	3718	3718	MS2	7/98
	Medium	mnITVk	gi4504747	2	1	HCD	N-Term(iTRAQ8plex), M1(Oxidation), N2(Deamidated), K6(iTRAQ8plex)	21.93	0.267705	1	1	27	17	4290	Unique	Used	0.89532	1.18361	1.02205	1.85635	0.476572	1.59396	1.96027	24520.4	21953.6	29022.6	25061.1	45518.3	1	21.93	1	4290	0.89532	1.85635	1.96027	29022.6	11685.7	0.00534374	9.48048e-05	0.0177413	187.135	10548	56.3657	-1.92927	38.1422	3037	3037	MS2	5/48
	Medium	mnITVk	gi4504747	2	1	HCD	N-Term(iTRAQ8plex), M1(Oxidation), N2(Deamidated), K6(iTRAQ8plex)	21.79	0.298991	1	1	28	18	4277	Unique	Used	1.2088	1.52678	1.46523	2.41085	0.52509	2.2138	2.59612	11136.3	13461.5	17002.6	16317.2	26847.9	1	21.79	1	4277	1.2088	2.41085	2.59612	17002.6	5847.53	0.00532726	0.000212856	0.039956	187.714	4698.02	25.0276	-2.6044	37.985	3019	3019	MS2	7/48
	Medium	eLAVPDGYTnR	gi4504747	2	1	HCD	N-Term(iTRAQ8plex), N10(Deamidated)	21.15	0.343778	1	1	28	14	4709	Unique	Used	1.01997	0.990737	0.889999	0.744058	0.392975	2.03781	1.26079	3147.7	3210.56	3118.54	2801.45	2342.07	1	21.15	1	4709	1.01997	0.744058	1.26079	3118.54	1236.97	0.00470276	0.000565428	0.120233	212.641	1768.57	8.31717	0.885781	42.3879	3555	3555	MS2	8/98
	Medium	mnITVk	gi4504747	2	1	HCD	N-Term(iTRAQ8plex), M1(Oxidation), N2(Deamidated), K6(iTRAQ8plex)	19.44	0.513639	1	1	28		4315	Unique	Used	1.01331	1.11503	1.21285	1.4025	0.435346	2.04103	1.84387	6585.41	6673.08	7342.95	7987.1	9236.07	1	19.44	1	4315	1.01331	1.4025	1.84387	7342.95	2866.93	0.00473587	0.000328916	0.0694521	211.155	3040.29	14.3984	-2.46681	38.5592	3082	3082	MS2	7/48
gi5032247	5.12	6	1	215	24.4687	7.02002	89.56	1.18287	6	4.95155	1.19643	6	9.62552	0.999681	6	17.8495	0.333704	6	11.1738	0.167699	6	9.80739	0.386735	6	26.8165	0.285336	6	17.7962	1	1.18287	1.19643	0.999681	0.333704	0.167699	0.386735	0.285336	myelin protein zero-like 2 precursor [Homo sapiens]	0.993967	0.746057	0.750585	1.00607	1.34038	1.33229		1.00607	1.34038
		Sequence	Protein Accessions	# Proteins	# Protein Groups	Activation Type	Modifications	IonScore	Exp Value	Δ Score	Rank	Identity High	Homology Threshold	QuanResultID	Quan Info	Quan Usage	114/113	115/113	116/113	117/113	118/113	119/113	121/113	113	114	115	116	117	1	IonScore	Rank	QuanResultID	114/113	117/113	121/113	115	118	#VALUE!	#VALUE!	#VALUE!	#VALUE!	#VALUE!	#VALUE!	ΔM [ppm]	RT [min]	First Scan	Last Scan	MS Order	Ions Matched
	High	vLEAVnGTDAR	gi5032247	1	1	HCD	N-Term(iTRAQ8plex), N6(Deamidated)	46.68	0.00122319	1	1	29	23	4994	Unique	Used	1.19936	1.31609	1.14509	0.332882	0.18527	0.333573	0.277897	23482.5	28164.1	30905	26889.7	7816.92	1	46.68	1	4994	1.19936	0.332882	0.277897	30905	4350.61	0.00954555	4.95787e-05	0.00519391	104.761	20169.9	192.533	0.901686	44.899	3875	3875	MS2	10/102
	High	vLEAVnGTDAR	gi5032247	1	1	HCD	N-Term(iTRAQ8plex), N6(Deamidated)	41.25	0.0042744	1	1	29	24	5033	Unique	Used	1.21385	1.2381	1.10824	0.323599	0.166919	0.369283	0.239056	12354.1	14996.1	15295.6	13691.4	3997.78	1	41.25	1	5033	1.21385	0.323599	0.239056	15295.6	2062.14	0.00839293	0.000100514	0.0119761	119.148	9948.82	83.4998	0.817487	45.3422	3927	3927	MS2	9/102
	High	vLEAVnGTDAR	gi5032247	1	1	HCD	N-Term(iTRAQ8plex), N6(Deamidated)	35.69	0.0153771	1	1	29	21	5016	Unique	Used	1.13547	1.22767	1.05734	0.334527	0.168483	0.314232	0.268389	29361.1	33338.5	36045.9	31044.6	9822.07	1	35.69	1	5016	1.13547	0.334527	0.268389	36045.9	4946.84	0.00731314	4.07809e-05	0.00557639	136.74	24521.3	179.327	0.733288	45.1122	3901	3901	MS2	9/102
	High	vLEAVnGTDAR	gi5032247	1	1	HCD	N-Term(iTRAQ8plex), N6(Deamidated)	33.44	0.0268115	1	1	29	22	4977	Unique	Used	1.16659	1.16599	0.945169	0.296111	0.173211	0.405012	0.292974	10161.7	11854.5	11848.4	9604.48	3008.98	1	33.44	1	4977	1.16659	0.296111	0.292974	11848.4	1760.11	0.00691844	0.000123449	0.0178435	144.541	8100.5	56.0429	-0.445496	44.7148	3854	3854	MS2	8/102
	Medium	vLEAVnGTDAR	gi5032247	1	1	HCD	N-Term(iTRAQ8plex), N6(Deamidated)	26.78	0.124257	1	1	29		4993	Unique	Used	0.978179	0.709766	0.557895	0.441872	0.110708	1.81756	0.444162	2200.41	2152.4	1561.78	1227.6	972.3	1	26.78	1	4993	0.978179	0.441872	0.444162	1561.78	243.604	0.00556268	0.000908994	0.163409	179.77	1100.12	6.1196	0.324069	44.8788	3873	3873	MS2	8/102
	Medium	vLEAVnGTDAR	gi5032247	1	1	HCD	N-Term(iTRAQ8plex), N6(Deamidated)	21.44	0.424934	1	1	29		5018	Unique	Used	1.33109	0.675952	0.66446	0.425388	0.0955956	1.62214	0.586168	2192.05	2917.8	1481.72	1456.53	932.47	1	21.44	1	5018	1.33109	0.425388	0.586168	1481.72	209.55	0.00447101	0.00118496	0.265032	223.663	843.909	3.77312	0.197771	45.1376	3904	3904	MS2	7/102
gi167614504	2.8	15	3	1786	197.909	4.94482	259.871	1.11233	4	26.6049	1.1255	5	13.8211	1.39491	5	29.0262	0.431263	2	39.0574	0.443152	2	108.06	0.953583	3	21.9592	0.42108	3	54.9732	1	1.11233	1.1255	1.39491	0.431263	0.443152	0.953583	0.42108	laminin, beta 1 precursor [Homo sapiens]	0.838093	0.636094	0.758978	1.19319	1.57209	1.31756		1.19319	1.57209
		Sequence	Protein Accessions	# Proteins	# Protein Groups	Activation Type	Modifications	IonScore	Exp Value	Δ Score	Rank	Identity High	Homology Threshold	QuanResultID	Quan Info	Quan Usage	114/113	115/113	116/113	117/113	118/113	119/113	121/113	113	114	115	116	117	1	IonScore	Rank	QuanResultID	114/113	117/113	121/113	115	118	#VALUE!	#VALUE!	#VALUE!	#VALUE!	#VALUE!	#VALUE!	ΔM [ppm]	RT [min]	First Scan	Last Scan	MS Order	Ions Matched
	High	vnASTTEPNSTVEQSALmR	gi167614504	1	1	HCD	N-Term(iTRAQ8plex), N2(Deamidated), M18(Oxidation)	79.39	6.01869e-07	0.582278	1	28		4608	Unique	Used	1.25146	1.02577	1.10606			0.953583	0.42108	855.956	1071.19	878.014	946.735		1	79.39	1	4608	1.25146		0.42108	878.014		0.017442	0.00142465	0.0816792	57.333	701.929	12.243	2.04316	41.5034	3439	3439	MS2	18/200
	High	vnASTTEPnSTVEQSALmR	gi167614504	1	1	HCD	N-Term(iTRAQ8plex), N2(Deamidated), N9(Deamidated), M18(Oxidation)	78.22	6.19969e-07	0.320513	1	27		4686	Unique	Used	0.879442	1.04403	1.39491	0.556053	0.244849	1.10389	0.595512	948.495	834.146	990.26	1323.06	527.413	1	78.22	1	4686	0.879442	0.556053	0.595512	990.26	232.238	0.0169021	0.00144874	0.085714	59.1644	690.253	11.6667	-0.679586	42.1907	3529	3529	MS2	20/200
	High	mEmPSTPQQLQnLTEDIR	gi167614504	1	1	HCD	N-Term(iTRAQ8plex), M1(Oxidation), M3(Oxidation), N12(Deamidated)	67.91	6.62604e-06	0.132353	1	27	18	5371	Unique	Used		1.48104	1.68989					249.613		369.688	421.818		1	67.91	1	5371				369.688		0.0128276	0	0	77.9568	#DIV/0!	#DIV/0!	1.44895	49.8166	4425	4425	MS2	17/184
	High	mEmPSTPQQLQnLTEDIR	gi167614504	1	1	HCD	N-Term(iTRAQ8plex), M1(Oxidation), M3(Oxidation), N12(Deamidated)	65.02	1.42278e-05	0.169231	1	28	17	5352	Unique	Used	1.48475	2.03093	2.71229		0.802059			255.565	379.449	519.036	693.165		1	65.02	1	5352	1.48475			519.036	204.978	0.0123333	0.00286059	0.231941	81.0815	349.578	4.31145	3.7487	49.6056	4401	4401	MS2	12/184
	High	lSDTTSQSnSTAk	gi167614504	1	1	HCD	N-Term(iTRAQ8plex), N9(Deamidated), K13(iTRAQ8plex)	60.01	7.38298e-05	0.333333	1	30	19	4219	Unique	Used	0.988673	1.1255	1.15667	0.334479		0.604349	0.288427	3016.98	2982.8	3395.6	3489.65	1009.11	1	60.01	1	4219	0.988673	0.334479	0.288427	3395.6		0.0144573	0.000389634	0.0269506	69.169	2566.51	37.1049	0.311702	37.2635	2937	2937	MS2	15/126
	High	mEmPSTPQQLqNLTEDIR	gi167614504	1	1	HCD	N-Term(iTRAQ8plex), M1(Oxidation), M3(Oxidation), Q11(Deamidated)	58.82	5.37346e-05		2	27	18	5371	Redundant	Not Used		1.48104	1.68989					249.613		369.688	421.818		1	58.82	2	5371				369.688		0.0111334	0	0	89.8195	#DIV/0!	#DIV/0!	1.44895	49.8166	4425	4425	MS2	16/184
	High	mEmPSTPQQLqNLTEDIR	gi167614504	1	1	HCD	N-Term(iTRAQ8plex), M1(Oxidation), M3(Oxidation), Q11(Deamidated)	54.22	0.000171056		2	28	17	5352	Redundant	Not Used	1.48475	2.03093	2.71229		0.802059			255.565	379.449	519.036	693.165		1	54.22	2	5352	1.48475			519.036	204.978	0.0103138	0.00286059	0.277356	96.9576	349.578	3.60548	3.7487	49.6056	4401	4401	MS2	11/184
	High	vnASTTEPNSTVEqSALmR	gi167614504	1	1	HCD	N-Term(iTRAQ8plex), N2(Deamidated), Q14(Deamidated), M18(Oxidation)	53.07	0.000202941		2	27		4686	Redundant	Not Used	0.879442	1.04403	1.39491	0.556053	0.244849	1.10389	0.595512	948.495	834.146	990.26	1323.06	527.413	1	53.07	2	4686	0.879442	0.556053	0.595512	990.26	232.238	0.0115337	0.00144874	0.12561	86.7024	690.253	7.96118	-0.679586	42.1907	3529	3529	MS2	17/200
	High	mEmPSTPQqLQNLTEDIR	gi167614504	1	1	HCD	N-Term(iTRAQ8plex), M1(Oxidation), M3(Oxidation), Q9(Deamidated)	41.31	0.00302868		3	27	18	5371	Redundant	Not Used		1.48104	1.68989					249.613		369.688	421.818		1	41.31	3	5371				369.688		0.00787309	0	0	127.015	#DIV/0!	#DIV/0!	1.44895	49.8166	4425	4425	MS2	14/184
	High	lSDTTSqSNSTAk	gi167614504	1	1	HCD	N-Term(iTRAQ8plex), Q7(Deamidated), K13(iTRAQ8plex)	40.42	0.00671787		2	30	19	4219	Redundant	Not Used	0.988673	1.1255	1.15667	0.334479		0.604349	0.288427	3016.98	2982.8	3395.6	3489.65	1009.11	1	40.42	2	4219	0.988673	0.334479	0.288427	3395.6		0.00981284	0.000389634	0.0397065	101.907	2566.51	25.1848	0.311702	37.2635	2937	2937	MS2	12/126
	High	mEmPSTPQqLQNLTEDIR	gi167614504	1	1	HCD	N-Term(iTRAQ8plex), M1(Oxidation), M3(Oxidation), Q9(Deamidated)	36.26	0.010694		3	28	17	5352	Redundant	Not Used	1.48475	2.03093	2.71229		0.802059			255.565	379.449	519.036	693.165		1	36.26	3	5352	1.48475			519.036	204.978	0.00695798	0.00286059	0.411123	143.72	349.578	2.43236	3.7487	49.6056	4401	4401	MS2	14/184
	High	vNASTTEPnSTVEQSALmR	gi167614504	1	1	HCD	N-Term(iTRAQ8plex), N9(Deamidated), M18(Oxidation)	32.65	0.028412		2	28		4608	Redundant	Not Used	1.25146	1.02577	1.10606			0.953583	0.42108	855.956	1071.19	878.014	946.735		1	32.65	2	4608	1.25146		0.42108	878.014		0.00729935	0.00142465	0.195174	136.999	701.929	5.12363	2.04316	41.5034	3439	3439	MS2	9/200
	High	mEmPSTPqQLQNLTEDIR	gi167614504	1	1	HCD	N-Term(iTRAQ8plex), M1(Oxidation), M3(Oxidation), Q8(Deamidated)	29.3	0.0481121		4	27	18	5371	Redundant	Not Used		1.48104	1.68989					249.613		369.688	421.818		1	29.3	4	5371				369.688		0.00563721	0	0	177.393	#DIV/0!	#DIV/0!	1.44895	49.8166	4425	4425	MS2	12/184
	Medium	mEmPSTPqQLQNLTEDIR	gi167614504	1	1	HCD	N-Term(iTRAQ8plex), M1(Oxidation), M3(Oxidation), Q8(Deamidated)	25.97	0.114324		4	28	17	5352	Redundant	Not Used	1.48475	2.03093	2.71229		0.802059			255.565	379.449	519.036	693.165		1	25.97	4	5352	1.48475			519.036	204.978	0.00503547	0.00286059	0.568087	198.591	349.578	1.76029	3.7487	49.6056	4401	4401	MS2	13/184
	Medium	vNASTTEPnSTVEqSALmR	gi167614504	1	1	HCD	N-Term(iTRAQ8plex), N9(Deamidated), Q14(Deamidated), M18(Oxidation)	19.62	0.449128		3	27		4686	Redundant	Not Used	0.879442	1.04403	1.39491	0.556053	0.244849	1.10389	0.595512	948.495	834.146	990.26	1323.06	527.413	1	19.62	3	4686	0.879442	0.556053	0.595512	990.26	232.238	0.00439753	0.00144874	0.329445	227.401	690.253	3.03541	-0.679586	42.1907	3529	3529	MS2	9/200
gi4503143	2.43	7	1	412	44.5236	6.53662	171.636	1.30134	7	18.0435	1.21035	7	11.3332	1.19198	7	15.0406	0.137289	7	87.2398	0.119875	7	10.7306	0.198849	7	150.658	0.148096	7	48.1949	1	1.30134	1.21035	1.19198	0.137289	0.119875	0.198849	0.148096	cathepsin D preproprotein [Homo sapiens]	0.957963	0.741224	0.77375	1.04388	1.34912	1.29241		1.04388	1.34912
		Sequence	Protein Accessions	# Proteins	# Protein Groups	Activation Type	Modifications	IonScore	Exp Value	Δ Score	Rank	Identity High	Homology Threshold	QuanResultID	Quan Info	Quan Usage	114/113	115/113	116/113	117/113	118/113	119/113	121/113	113	114	115	116	117	1	IonScore	Rank	QuanResultID	114/113	117/113	121/113	115	118	#VALUE!	#VALUE!	#VALUE!	#VALUE!	#VALUE!	#VALUE!	ΔM [ppm]	RT [min]	First Scan	Last Scan	MS Order	Ions Matched
	High	gSLSYLnVTR	gi4503143	1	1	HCD	N-Term(iTRAQ8plex), N7(Deamidated)	48.96	0.000661969	1	1	28	21	5010	Unique	Used	1.39156	1.30618	1.19198	0.0826556	0.121643	0.0954302	0.10881	188260	261975	245902	224402	15560.8	1	48.96	1	5010	1.39156	0.0826556	0.10881	245902	22900.6	0.00997007	5.99513e-06	0.000601313	100.3	166802	1663.03	1.02977	45.0587	3894	3894	MS2	9/92
	High	gSLSYLnVTR	gi4503143	1	1	HCD	N-Term(iTRAQ8plex), N7(Deamidated)	46.4	0.00119354	1	1	28	25	5001	Unique	Used	1.48023	1.2496	1.20745	0.265928	0.103522	1.74856	0.366021	3970.81	5877.71	4961.92	4794.55	1055.95	1	46.4	1	5001	1.48023	0.265928	0.366021	4961.92	411.065	0.00947621	0.000351886	0.0371337	105.527	2841.83	26.9297	1.27911	44.9637	3883	3883	MS2	11/92
	High	gSLSYLnVTR	gi4503143	1	1	HCD	N-Term(iTRAQ8plex), N7(Deamidated)	44.78	0.00183794	1	1	28	20	5028	Unique	Used	1.36048	1.27634	1.3185	0.134215	0.117018	0.113868	0.118981	65014.7	88451.4	82980.6	85721.8	8725.95	1	44.78	1	5028	1.36048	0.134215	0.118981	82980.6	7607.91	0.0091032	1.80126e-05	0.00197871	109.851	55516.7	505.38	-0.178178	45.2728	3919	3919	MS2	9/92
	High	gSLSYLnVTR	gi4503143	1	1	HCD	N-Term(iTRAQ8plex), N7(Deamidated)	43.83	0.00211347	1	1	28	19	5044	Unique	Used	1.14577	1.03111	1.06392	0.137289	0.119875	0.190566	0.148096	24714	28316.6	25482.8	26293.9	3392.97	1	43.83	1	5044	1.14577	0.137289	0.148096	25482.8	2962.58	0.00888603	5.03496e-05	0.00566615	112.536	19861.1	176.487	0.770922	45.4972	3944	3944	MS2	12/92
	High	gSLSYLnVTR	gi4503143	1	1	HCD	N-Term(iTRAQ8plex), N7(Deamidated)	42.16	0.00313798	1	1	28	23	5019	Unique	Used	1.30134	1.21035	1.26684	0.322512	0.128846	1.72341	0.325854	4224.3	5497.25	5112.88	5351.51	1362.39	1	42.16	1	5019	1.30134	0.322512	0.325854	5112.88	544.282	0.00859761	0.000317581	0.0369382	116.311	3148.81	27.0722	0.761418	45.1683	3907	3907	MS2	12/92
	High	gSLSYLnVTR	gi4503143	1	1	HCD	N-Term(iTRAQ8plex), N7(Deamidated)	38.2	0.00786295	1	1	28	18	4989	Unique	Used	0.878742	0.942378	0.846298	0.136959	0.096661	0.198849	0.141682	18650.1	16388.6	17575.4	15783.5	2554.29	1	38.2	1	4989	0.878742	0.136959	0.141682	17575.4	1802.73	0.00785571	5.77906e-05	0.00735651	127.296	17303.9	135.934	0.857204	44.8348	3868	3868	MS2	9/92
	High	gSLSYLnVTR	gi4503143	1	1	HCD	N-Term(iTRAQ8plex), N7(Deamidated)	35.02	0.0162896	1	1	28	23	5039	Unique	Used	1.15335	1.12117	0.735416	0.374045	0.199822	3.60694	0.414632	2127.87	2454.17	2385.7	1564.87	795.919	1	35.02	1	5039	1.15335	0.374045	0.414632	2385.7	425.194	0.00714683	0.000640117	0.0895666	139.922	1562.22	11.1649	0.437861	45.4016	3934	3934	MS2	5/92
gi98986445	2.56	2	1	702	76.7472	5.92236	50.4347	1.84812	2	14.6883	3.36289	2	9.89604	2.87275	2	5.22294	0.985043	2	6.99844	0.281484	2	9.86783	1.72959	2	13.3546	1.83242	2	4.53248	1	1.84812	3.36289	2.87275	0.985043	0.281484	1.72959	1.83242	carcinoembryonic antigen-related cell adhesion molecule 5 preproprotein [Homo sapiens]	0.456748	0.355565	0.77847	2.18939	2.81243	1.28457		2.18939	2.81243
		Sequence	Protein Accessions	# Proteins	# Protein Groups	Activation Type	Modifications	IonScore	Exp Value	Δ Score	Rank	Identity High	Homology Threshold	QuanResultID	Quan Info	Quan Usage	114/113	115/113	116/113	117/113	118/113	119/113	121/113	113	114	115	116	117	1	IonScore	Rank	QuanResultID	114/113	117/113	121/113	115	118	#VALUE!	#VALUE!	#VALUE!	#VALUE!	#VALUE!	#VALUE!	ΔM [ppm]	RT [min]	First Scan	Last Scan	MS Order	Ions Matched
	High	tLTLFnVTR	gi98986445	1	1	HCD	N-Term(iTRAQ8plex), N6(Deamidated)	44.5	0.0024216	1	1	29		5447	Unique	Used	1.67469	3.14627	2.77338	0.939679	0.300808	1.58123	1.77728	2190.8	3668.91	6892.84	6075.92	2058.65	1	44.5	1	5447	1.67469	0.939679	1.77728	6892.84	659.009	0.00835169	0.00037919	0.0454028	119.736	2637.2	22.0251	2.19476	51.0439	4555	4555	MS2	8/84
	High	tLTLFnVTR	gi98986445	1	1	HCD	N-Term(iTRAQ8plex), N6(Deamidated)	40.75	0.00568362	1	1	29		5456	Unique	Used	2.03952	3.59444	2.97569	1.0326	0.263401	1.89186	1.88928	2219.14	4525.97	7976.54	6603.46	2291.47	1	40.75	1	5456	2.03952	1.0326	1.88928	7976.54	584.523	0.00765072	0.000385052	0.0503289	130.707	2597.05	19.8693	-0.0331182	51.2614	4576	4576	MS2	8/84
gi4557010	2.13	6	1	423	48.3135	6.7417	48.3757	1.29476	2	9.86296	1.37926	2	10.4358	1.28273	2	7.57625	0.28515	2	6.57381	0.137155	2	11.2576	0.329321	2	5.21645	0.268178	2	8.27717	1	1.29476	1.37926	1.28273	0.28515	0.137155	0.329321	0.268178	lysosomal acid phosphatase isoform 1 precursor [Homo sapiens]	0.862045	0.706788	0.819897	1.16003	1.41485	1.21967		1.16003	1.41485
		Sequence	Protein Accessions	# Proteins	# Protein Groups	Activation Type	Modifications	IonScore	Exp Value	Δ Score	Rank	Identity High	Homology Threshold	QuanResultID	Quan Info	Quan Usage	114/113	115/113	116/113	117/113	118/113	119/113	121/113	113	114	115	116	117	1	IonScore	Rank	QuanResultID	114/113	117/113	121/113	115	118	#VALUE!	#VALUE!	#VALUE!	#VALUE!	#VALUE!	#VALUE!	ΔM [ppm]	RT [min]	First Scan	Last Scan	MS Order	Ions Matched
	High	yEQLQnETR	gi4557010	1	1	HCD	N-Term(iTRAQ8plex), N6(Deamidated)	39.12	0.00355139	0.230769	1	26		4539	Unique	Used	1.21162	1.28576	1.21892	0.272796	0.127156	0.317943	0.25364	17552.5	21267.1	22568.4	21395.1	4788.26	1	39.12	1	4539	1.21162	0.272796	0.25364	22568.4	2231.92	0.008837	6.57735e-05	0.00744296	113.161	15203.7	134.355	1.56612	40.8938	3362	3362	MS2	7/88
	High	yEQLQnETR	gi4557010	1	1	HCD	N-Term(iTRAQ8plex), N6(Deamidated)	36.89	0.00593469	0.216216	1	26		4518	Unique	Used	1.3836	1.47957	1.34988	0.298064	0.147939	0.341106	0.283549	11565.8	16002.4	17112.3	15612.4	3447.33	1	36.89	1	4518	1.3836	0.298064	0.283549	17112.3	1711.03	0.0083846	9.82706e-05	0.0117204	119.266	10176	85.3215	1.73044	40.678	3336	3336	MS2	7/88
	High	yEQLqNETR	gi4557010	1	1	HCD	N-Term(iTRAQ8plex), Q5(Deamidated)	29.54	0.0322402		2	26		4539	Redundant	Not Used	1.21162	1.28576	1.21892	0.272796	0.127156	0.317943	0.25364	17552.5	21267.1	22568.4	21395.1	4788.26	1	29.54	2	4539	1.21162	0.272796	0.25364	22568.4	2231.92	0.00672539	6.57735e-05	0.00977987	148.69	15203.7	102.251	1.56612	40.8938	3362	3362	MS2	5/88
	High	yEQLqNETR	gi4557010	1	1	HCD	N-Term(iTRAQ8plex), Q5(Deamidated)	29.3	0.034072		2	26		4518	Redundant	Not Used	1.3836	1.47957	1.34988	0.298064	0.147939	0.341106	0.283549	11565.8	16002.4	17112.3	15612.4	3447.33	1	29.3	2	4518	1.3836	0.298064	0.283549	17112.3	1711.03	0.00670354	9.82706e-05	0.0146595	149.175	10176	68.2151	1.73044	40.678	3336	3336	MS2	5/88
	Medium	yEqLQNETR	gi4557010	1	1	HCD	N-Term(iTRAQ8plex), Q3(Deamidated)	18.06	0.453313		3	26		4539	Redundant	Not Used	1.21162	1.28576	1.21892	0.272796	0.127156	0.317943	0.25364	17552.5	21267.1	22568.4	21395.1	4788.26	1	18.06	3	4539	1.21162	0.272796	0.25364	22568.4	2231.92	0.00419639	6.57735e-05	0.0156738	238.3	15203.7	63.8006	1.56612	40.8938	3362	3362	MS2	4/88
	Medium	yEqLQNETR	gi4557010	1	1	HCD	N-Term(iTRAQ8plex), Q3(Deamidated)	17.83	0.477967		3	26		4518	Redundant	Not Used	1.3836	1.47957	1.34988	0.298064	0.147939	0.341106	0.283549	11565.8	16002.4	17112.3	15612.4	3447.33	1	17.83	3	4518	1.3836	0.298064	0.283549	17112.3	1711.03	0.00416501	9.82706e-05	0.0235943	240.096	10176	42.383	1.73044	40.678	3336	3336	MS2	4/88
gi32454741	1.91	3	1	418	46.4112	8.68994	62.37	1.20757	3	6.61725	1.25574	3	8.77105	1.28818	3	12.4526	0.261863	3	2.39358	0.164878	3	3.46079	0.28901	3	48.6025	0.280878	3	20.106	1	1.20757	1.25574	1.28818	0.261863	0.164878	0.28901	0.280878	serine (or cysteine) proteinase inhibitor, clade H, member 1 precursor [Homo sapiens]	0.867785	0.748815	0.862904	1.15236	1.33544	1.15888		1.15236	1.33544
		Sequence	Protein Accessions	# Proteins	# Protein Groups	Activation Type	Modifications	IonScore	Exp Value	Δ Score	Rank	Identity High	Homology Threshold	QuanResultID	Quan Info	Quan Usage	114/113	115/113	116/113	117/113	118/113	119/113	121/113	113	114	115	116	117	1	IonScore	Rank	QuanResultID	114/113	117/113	121/113	115	118	#VALUE!	#VALUE!	#VALUE!	#VALUE!	#VALUE!	#VALUE!	ΔM [ppm]	RT [min]	First Scan	Last Scan	MS Order	Ions Matched
	High	sLSnSTAR	gi32454741	1	1	HCD	N-Term(iTRAQ8plex), N4(Deamidated)	38.88	0.00463969	1	1	27	23	3966	Unique	Used	1.20757	1.25574	1.40059	0.246943	0.164878	0.211846	0.245587	72307.8	87317	90800	101274	17855.9	1	38.88	1	3966	1.20757	0.246943	0.245587	90800	11922	0.0100529	1.60189e-05	0.00159345	99.4734	62426.4	627.568	-0.614743	32.5655	2446	2446	MS2	7/74
	High	sLSnSTAR	gi32454741	1	1	HCD	N-Term(iTRAQ8plex), N4(Deamidated)	38.15	0.00528991	1	1	26	25	3976	Unique	Used	1.26263	1.33212	1.28818	0.266124	0.161075	0.28901	0.280878	33965.7	42886.1	45246.4	43753.8	9039.08	1	38.15	1	3976	1.26263	0.266124	0.280878	45246.4	5471.03	0.0098441	3.37871e-05	0.00343222	101.584	29597.1	291.357	-0.507722	32.778	2468	2468	MS2	7/74
	High	sLSnSTAR	gi32454741	1	1	HCD	N-Term(iTRAQ8plex), N4(Deamidated)	33.97	0.0135693	1	1	26	24	3985	Unique	Used	1.10806	1.11834	1.04609	0.261863	0.192086	0.528155	0.32802	12331.8	13664.4	13791.1	12900.2	3229.24	1	33.97	1	3985	1.10806	0.261863	0.32802	13791.1	2368.76	0.00877321	9.93318e-05	0.0113222	113.983	10067.3	88.3223	0.669513	32.996	2490	2490	MS2	7/74
gi116256329	1.6	1	1	750	85.4599	5.73193	0	1.20155	1		1.51276	1		1.23863	1		0.413976	1		0.338866	1		0.589263	1		0.493533	1		1	1.20155	1.51276	1.23863	0.413976	0.338866	0.589263	0.493533	membrane metallo-endopeptidase [Homo sapiens]	0.800162	0.695276	0.868919	1.24975	1.43828	1.15086		1.24975	1.43828
		Sequence	Protein Accessions	# Proteins	# Protein Groups	Activation Type	Modifications	IonScore	Exp Value	Δ Score	Rank	Identity High	Homology Threshold	QuanResultID	Quan Info	Quan Usage	114/113	115/113	116/113	117/113	118/113	119/113	121/113	113	114	115	116	117	1	IonScore	Rank	QuanResultID	114/113	117/113	121/113	115	118	#VALUE!	#VALUE!	#VALUE!	#VALUE!	#VALUE!	#VALUE!	ΔM [ppm]	RT [min]	First Scan	Last Scan	MS Order	Ions Matched
	Medium	eIAnATAkPEDR	gi116256329	1	1	HCD	N-Term(iTRAQ8plex), N4(Deamidated), K8(iTRAQ8plex)	25.07	0.233845	1	1	30		6118	Unique	Used	1.20155	1.51276	1.23863	0.413976	0.338866	0.589263	0.493533	5220.74	6273	7897.7	6466.56	2161.26	1	25.07	1	6118	1.20155	0.413976	0.493533	7897.7	1769.13	0.0042605	0.000204544	0.0480094	234.714	4888.92	20.8292	0.463963	38.292	3104	3104	MS2	13/124
gi5031863	9.57	30	4	585	65.2893	5.2749	657.979	1.19696	21	30.3057	1.61303	21	34.1964	1.2093	21	29.9494	1.46015	21	33.2234	0.943311	21	58.7719	1.82337	21	31.29	1.4613	21	31.7115	1	1.19696	1.61303	1.2093	1.46015	0.943311	1.82337	1.4613	galectin-3-binding protein [Homo sapiens]	0.778417	0.731721	0.940012	1.28466	1.36664	1.06382		1.28466	1.36664
		Sequence	Protein Accessions	# Proteins	# Protein Groups	Activation Type	Modifications	IonScore	Exp Value	Δ Score	Rank	Identity High	Homology Threshold	QuanResultID	Quan Info	Quan Usage	114/113	115/113	116/113	117/113	118/113	119/113	121/113	113	114	115	116	117	1	IonScore	Rank	QuanResultID	114/113	117/113	121/113	115	118	#VALUE!	#VALUE!	#VALUE!	#VALUE!	#VALUE!	#VALUE!	ΔM [ppm]	RT [min]	First Scan	Last Scan	MS Order	Ions Matched
	High	aLGFEnATQALGR	gi5031863	1	1	HCD	N-Term(iTRAQ8plex), N6(Deamidated)	73.45	3.02743e-06	0.287671	1	29		5320	Unique	Used	1.71519	2.51653	2.13153	2.60689	0.830036	1.88419	2.09125	4775.79	8191.38	12018.4	10179.7	12450	1	73.45	1	5320	1.71519	2.60689	2.09125	12018.4	3964.08	0.0139917	0.000359559	0.0256979	71.4708	2781.19	38.9136	1.46315	49.2072	4356	4356	MS2	15/116
	High	aLGFEnATQALGR	gi5031863	1	1	HCD	N-Term(iTRAQ8plex), N6(Deamidated)	72.98	3.39863e-06	0.520548	1	29		5340	Unique	Used	1.14572	1.61303	1.45929	1.29686	0.943311	1.62358	1.62067	2241.74	2568.41	3616	3271.36	2907.22	1	72.98	1	5340	1.14572	1.29686	1.62067	3616	2114.66	0.0138513	0.000675189	0.0487454	72.1952	1481.07	20.5148	1.24159	49.4414	4383	4383	MS2	15/116
	High	ePGSnVTmSVDAEcVPmVR	gi5031863	1	1	HCD	N-Term(iTRAQ8plex), N5(Deamidated), M8(Oxidation), C14(Carbamidomethyl), M17(Oxidation)	70.68	1.70158e-06	1	1	24	17	4820	Unique	Used	0.695653	1.3084	1.07215	1.58375	0.91254	1.55594	1.39584	1130.23	786.247	1478.79	1211.78	1790	1	70.68	1	4820	0.695653	1.58375	1.39584	1478.79	1031.38	0.0148683	0.00153994	0.103572	67.2573	649.376	9.6551	2.03161	43.2917	3677	3677	MS2	15/196
	High	aAIPSALDTnSSk	gi5031863	1	1	HCD	N-Term(iTRAQ8plex), N10(Deamidated), K13(iTRAQ8plex)	70.3	6.60744e-06	1	1	30	19	4794	Unique	Used	1.02919	1.18879	1.21499	0.688926	0.515244	0.807564	0.580031	10105.1	10400.1	12012.8	12277.5	6961.63	1	70.3	1	4794	1.02919	0.688926	0.580031	12012.8	5206.57	0.0148697	0.000143017	0.00961803	67.2511	6992.18	103.971	-1.56953	43.086	3649	3649	MS2	15/116
	High	aLGFEnATQALGR	gi5031863	1	1	HCD	N-Term(iTRAQ8plex), N6(Deamidated)	70.22	6.29776e-06	0.385714	1	29		5300	Unique	Used	1.43426	1.71389	1.24808	1.31513	0.634957	2.24079	1.27816	1291.33	1852.11	2213.2	1611.69	1698.27	1	70.22	1	5300	1.43426	1.31513	1.27816	2213.2	819.94	0.0134352	0.00124155	0.0924103	74.4313	805.444	10.8213	0.466144	48.9576	4328	4328	MS2	15/116
	High	aLGFEnATQALGR	gi5031863	1	1	HCD	N-Term(iTRAQ8plex), N6(Deamidated)	67.68	1.12943e-05	0.397059	1	29	18	5367	Unique	Used	1.48679	1.83007	1.61986	1.46015	1.06895	1.30904	1.72575	3967.48	5898.83	7260.78	6426.78	5793.12	1	67.68	1	5367	1.48679	1.46015	1.72575	7260.78	4241.03	0.0127943	0.000405775	0.0317152	78.1596	2464.42	31.5306	2.09903	49.7607	4419	4419	MS2	11/116
	High	ePGSnVTmSVDAEcVPmVR	gi5031863	1	1	HCD	N-Term(iTRAQ8plex), N5(Deamidated), M8(Oxidation), C14(Carbamidomethyl), M17(Oxidation)	65.55	5.34935e-06	1	1	24	17	4868	Unique	Used	1.44493	1.28893	1.10746	1.81628	1.41851	2.05304	1.38139	1054.68	1523.93	1359.41	1168.01	1915.59	1	65.55	1	4868	1.44493	1.81628	1.38139	1359.41	1496.07	0.0136681	0.00239656	0.175339	73.163	417.265	5.70322	1.046	43.7041	3731	3731	MS2	15/196
	High	aLGFEnATQALGR	gi5031863	1	1	HCD	N-Term(iTRAQ8plex), N6(Deamidated)	64.13	2.59639e-05	0.25	1	29	17	5295	Unique	Used	1.71908	2.15532	1.85582	1.57248	1.15654	1.82337	2.10805	1685.73	2897.91	3633.3	3128.42	2650.78	1	64.13	1	5295	1.71908	1.57248	2.10805	3633.3	1949.61	0.012298	0.000905419	0.0736235	81.3143	1104.46	13.5826	1.65592	48.8943	4321	4321	MS2	9/116
	High	ePGSnVTmSVDAEcVPmVR	gi5031863	1	1	HCD	N-Term(iTRAQ8plex), N5(Deamidated), M8(Oxidation), C14(Carbamidomethyl), M17(Oxidation)	63.47	8.88315e-06	1	1	24	17	4842	Unique	Used	1.19696	1.61687	1.10964	1.76791	1.36211	1.86109	1.61645	1651.75	1977.07	2670.66	1832.85	2920.14	1	63.47	1	4842	1.19696	1.76791	1.61645	2670.66	2249.87	0.013312	0.00110949	0.083345	75.1202	901.316	11.9983	1.34926	43.4787	3702	3702	MS2	14/196
	High	aLGFEnATQALGR	gi5031863	1	1	HCD	N-Term(iTRAQ8plex), N6(Deamidated)	59.78	7.01659e-05	0.416667	1	29		5330	Unique	Used	1.39088	1.73606	1.4192	1.51153	0.974415	1.25146	1.57885	32453.9	45139.5	56341.7	46058.4	49055	1	59.78	1	5330	1.39088	1.51153	1.57885	56341.7	31623.5	0.0114012	5.1513e-05	0.0045182	87.7098	19412.6	221.327	0.991246	49.3403	4371	4371	MS2	12/116
	High	aLGFEnATQALGR	gi5031863	1	1	HCD	N-Term(iTRAQ8plex), N6(Deamidated)	59.78	7.04814e-05	0.433333	1	29		5312	Unique	Used	1.3189	1.68946	1.37419	1.32196	0.893158	1.14033	1.37747	45861	60486.1	77480.4	63021.6	60626.6	1	59.78	1	5312	1.3189	1.32196	1.37747	77480.4	40961.1	0.0114399	3.40837e-05	0.00297938	87.4136	29339.5	335.64	1.50821	49.1228	4346	4346	MS2	12/116
	High	aLGFEnATQALGR	gi5031863	1	1	HCD	N-Term(iTRAQ8plex), N6(Deamidated)	58.33	9.84181e-05	0.448276	1	29		5348	Unique	Used	1.34073	1.68991	1.47363	1.41583	0.978199	1.31935	1.4613	10968.3	14705.4	18535.4	16163.2	15529.2	1	58.33	1	5348	1.34073	1.41583	1.4613	18535.4	10729.1	0.0110918	0.000148707	0.0134069	90.1568	6724.64	74.5883	1.58207	49.5528	4395	4395	MS2	12/116
	High	dAGVVcTnETR	gi5031863	1	1	HCD	N-Term(iTRAQ8plex), C6(Carbamidomethyl), N8(Deamidated)	54.95	6.76566e-05	1	1	24		4165	Unique	Used	0.861826	0.994001	0.711373	3.37107	2.33074	2.55747	2.56533	7992.39	6888.05	7944.45	5685.58	26942.9	1	54.95	1	4165	0.861826	3.37107	2.56533	7944.45	18628.2	0.0134301	0.00053264	0.03966	74.4593	1877.44	25.2143	0.142748	36.5558	2857	2857	MS2	10/104
	High	dAGVVcTnETR	gi5031863	1	1	HCD	N-Term(iTRAQ8plex), C6(Carbamidomethyl), N8(Deamidated)	52.17	0.000123167	1	1	24	25	4149	Unique	Used	1.27825	1.63845	1.05418	5.10786	3.02841	3.77045	3.57014	1556.55	1989.66	2550.33	1640.88	7950.64	1	52.17	1	4149	1.27825	5.10786	3.57014	2550.33	4713.88	0.012812	0.00250053	0.19517	78.0515	399.916	5.12374	-1.13653	36.3497	2834	2834	MS2	9/104
	High	aLGFENATqALGR	gi5031863	1	1	HCD	N-Term(iTRAQ8plex), Q9(Deamidated)	51.91	0.000431593		2	29		5320	Redundant	Not Used	1.71519	2.51653	2.13153	2.60689	0.830036	1.88419	2.09125	4775.79	8191.38	12018.4	10179.7	12450	1	51.91	2	5320	1.71519	2.60689	2.09125	12018.4	3964.08	0.00994175	0.000359559	0.0361665	100.586	2781.19	27.6499	1.46315	49.2072	4356	4356	MS2	10/116
	High	dAGVVcTnETR	gi5031863	1	1	HCD	N-Term(iTRAQ8plex), C6(Carbamidomethyl), N8(Deamidated)	50.73	0.000176241	1	1	24	25	4183	Unique	Used	1.01013	1.24757	0.889124	3.84352	2.16765	2.92839	2.97482	2042.98	2063.68	2548.77	1816.46	7852.23	1	50.73	1	4183	1.01013	3.84352	2.97482	2548.77	4428.46	0.0123638	0.00190209	0.153844	80.8815	525.737	6.5001	0.462567	36.7957	2884	2884	MS2	9/104
	High	aLGFENATqALGR	gi5031863	1	1	HCD	N-Term(iTRAQ8plex), Q9(Deamidated)	47.84	0.00110502		2	29	17	5295	Redundant	Not Used	1.71908	2.15532	1.85582	1.57248	1.15654	1.82337	2.10805	1685.73	2897.91	3633.3	3128.42	2650.78	1	47.84	2	5295	1.71908	1.57248	2.10805	3633.3	1949.61	0.00922031	0.000905419	0.0981983	108.456	1104.46	10.1835	1.65592	48.8943	4321	4321	MS2	8/116
	High	ePGSnVTmSVDAEcVPmVR	gi5031863	1	1	HCD	N-Term(iTRAQ8plex), N5(Deamidated), M8(Oxidation), C14(Carbamidomethyl), M17(Oxidation)	47.64	0.000343513	1	1	24		4914	Unique	Used	1.46187	1.63766	1.2093	1.2813	0.691094	1.41223	1.18594	371.196	542.641	607.893	448.889	475.614	1	47.64	1	4914	1.46187	1.2813	1.18594	607.893	256.532	0.00989624	0.0045038	0.455103	101.049	222.035	2.19731	2.25906	44.1102	3782	3782	MS2	11/196
	High	aLGFEnATQALGR	gi5031863	1	1	HCD	N-Term(iTRAQ8plex), N6(Deamidated)	46.53	0.00147183	0.255319	1	29		5368	Unique	Used	0.502084	0.574605	0.410381	0.419726	0.184339	0.667395	0.555961	2149.32	1079.14	1235.01	882.041	902.128	1	46.53	1	5368	0.502084	0.419726	0.555961	1235.01	396.204	0.00885267	0.000746061	0.0842752	112.96	1340.37	11.8659	2.12782	49.7679	4420	4420	MS2	12/116
	High	aLGFENATqALGR	gi5031863	1	1	HCD	N-Term(iTRAQ8plex), Q9(Deamidated)	42.58	0.00365751		2	29		5300	Redundant	Not Used	1.43426	1.71389	1.24808	1.31513	0.634957	2.24079	1.27816	1291.33	1852.11	2213.2	1611.69	1698.27	1	42.58	2	5300	1.43426	1.31513	1.27816	2213.2	819.94	0.00821954	0.00124155	0.151049	121.661	805.444	6.62038	0.466144	48.9576	4328	4328	MS2	10/116
	High	aLGFENATqALGR	gi5031863	1	1	HCD	N-Term(iTRAQ8plex), Q9(Deamidated)	41.14	0.00509164		2	29	18	5367	Redundant	Not Used	1.48679	1.83007	1.61986	1.46015	1.06895	1.30904	1.72575	3967.48	5898.83	7260.78	6426.78	5793.12	1	41.14	2	5367	1.48679	1.46015	1.72575	7260.78	4241.03	0.00784876	0.000405775	0.0516993	127.409	2464.42	19.3426	2.09903	49.7607	4419	4419	MS2	9/116
	High	aLGFENATqALGR	gi5031863	1	1	HCD	N-Term(iTRAQ8plex), Q9(Deamidated)	35.33	0.0195491		2	29		5330	Redundant	Not Used	1.39088	1.73606	1.4192	1.51153	0.974415	1.25146	1.57885	32453.9	45139.5	56341.7	46058.4	49055	1	35.33	2	5330	1.39088	1.51153	1.57885	56341.7	31623.5	0.00681358	5.1513e-05	0.00756035	146.766	19412.6	132.269	0.991246	49.3403	4371	4371	MS2	10/116
	High	aLGFENATqALGR	gi5031863	1	1	HCD	N-Term(iTRAQ8plex), Q9(Deamidated)	35.14	0.0202702		2	29		5368	Redundant	Not Used	0.502084	0.574605	0.410381	0.419726	0.184339	0.667395	0.555961	2149.32	1079.14	1235.01	882.041	902.128	1	35.14	2	5368	0.502084	0.419726	0.555961	1235.01	396.204	0.00672998	0.000746061	0.110856	148.589	1340.37	9.02068	2.12782	49.7679	4420	4420	MS2	11/116
	High	aLGFENATqALGR	gi5031863	1	1	HCD	N-Term(iTRAQ8plex), Q9(Deamidated)	34.66	0.0230836		2	29		5340	Redundant	Not Used	1.14572	1.61303	1.45929	1.29686	0.943311	1.62358	1.62067	2241.74	2568.41	3616	3271.36	2907.22	1	34.66	2	5340	1.14572	1.29686	1.62067	3616	2114.66	0.0066754	0.000675189	0.101146	149.804	1481.07	9.88671	1.24159	49.4414	4383	4383	MS2	12/116
	High	aLGFENATqALGR	gi5031863	1	1	HCD	N-Term(iTRAQ8plex), Q9(Deamidated)	34.13	0.0258866		2	29		5312	Redundant	Not Used	1.3189	1.68946	1.37419	1.32196	0.893158	1.14033	1.37747	45861	60486.1	77480.4	63021.6	60626.6	1	34.13	2	5312	1.3189	1.32196	1.37747	77480.4	40961.1	0.00661084	3.40837e-05	0.00515573	151.267	29339.5	193.959	1.50821	49.1228	4346	4346	MS2	10/116
	High	aAIPSALDTnSSk	gi5031863	1	1	HCD	N-Term(iTRAQ8plex), N10(Deamidated), K13(iTRAQ8plex)	33.36	0.0333533	1	1	30		4962	Unique	Used	0.864618	0.92261	0.812107	0.610646	0.497044	1.86511	1.04861	1708.89	1477.54	1576.64	1387.81	1043.53	1	33.36	1	4962	0.864618	0.610646	1.04861	1576.64	849.396	0.00692323	0.000935077	0.135064	144.441	1069.43	7.40392	-2.44422	44.5736	3837	3837	MS2	9/116
	High	dAGVVcTnETR	gi5031863	1	1	HCD	N-Term(iTRAQ8plex), C6(Carbamidomethyl), N8(Deamidated)	32.04	0.0131286	1	1	24		4155	Unique	Used	0.404438	0.339912	1.57981	0.50371	0.459181	1.69137	0.49708	4974.33	2011.81	1690.84	7858.48	2505.62	1	32.04	1	4155	0.404438	0.50371	0.49708	1690.84	2284.11	0.00794995	0.000536942	0.0675403	125.787	1862.4	14.806	-0.185878	36.4225	2842	2842	MS2	11/104
	High	aLGFENATqALGR	gi5031863	1	1	HCD	N-Term(iTRAQ8plex), Q9(Deamidated)	31.77	0.0445733		2	29		5348	Redundant	Not Used	1.34073	1.68991	1.47363	1.41583	0.978199	1.31935	1.4613	10968.3	14705.4	18535.4	16163.2	15529.2	1	31.77	2	5348	1.34073	1.41583	1.4613	18535.4	10729.1	0.00612523	0.000148707	0.0242777	163.259	6724.64	41.19	1.58207	49.5528	4395	4395	MS2	10/116
	Medium	dAGVVcTnETR	gi5031863	1	1	HCD	N-Term(iTRAQ8plex), C6(Carbamidomethyl), N8(Deamidated)	23.63	0.090387	1	1	24		4179	Unique	Used	0.71424	0.476255	0.421767	0.308109	0.251901	2.19493	0.473727	3119.72	2228.23	1485.78	1315.8	961.214	1	23.63	1	4179	0.71424	0.308109	0.473727	1485.78	785.86	0.00589234	0.000687869	0.116739	169.712	1453.77	8.56609	0.653646	36.7506	2879	2879	MS2	11/104
	Medium	dAGVVcTnETR	gi5031863	1	1	HCD	N-Term(iTRAQ8plex), C6(Carbamidomethyl), N8(Deamidated)	17.23	0.3955	1	1	24	14	4201	Unique	Used	0.671155	0.54741	0.813153	2.19172	1.23514	2.11562	1.72333	1273.27	854.56	696.999	1035.36	2790.64	1	17.23	1	4201	0.671155	2.19172	1.72333	696.999	1572.66	0.00433841	0.0040973	0.944424	230.499	244.063	1.05885	0.782385	37.0341	2911	2911	MS2	8/104
gi19743815	1.39	5	1	789	87.3886	5.47803	22.34	1.16267	5	6.57613	1.42062	5	4.04227	1.16159	5	17.3931	0.346689	5	10.8585	0.287952	5	18.5115	0.320464	5	15.7144	0.485208	5	9.10826	1	1.16267	1.42062	1.16159	0.346689	0.287952	0.320464	0.485208	integrin beta 1 isoform 1B precursor [Homo sapiens]	0.837523	0.787715	0.94053	1.194	1.26949	1.06323		1.194	1.26949
		Sequence	Protein Accessions	# Proteins	# Protein Groups	Activation Type	Modifications	IonScore	Exp Value	Δ Score	Rank	Identity High	Homology Threshold	QuanResultID	Quan Info	Quan Usage	114/113	115/113	116/113	117/113	118/113	119/113	121/113	113	114	115	116	117	1	IonScore	Rank	QuanResultID	114/113	117/113	121/113	115	118	#VALUE!	#VALUE!	#VALUE!	#VALUE!	#VALUE!	#VALUE!	ΔM [ppm]	RT [min]	First Scan	Last Scan	MS Order	Ions Matched
	High	nGVnGTGEnGR	gi19743815	5	1	HCD	N-Term(iTRAQ8plex), N1(Deamidated), N4(Deamidated), N9(Deamidated)	22.34	0.0414246	0.272727	1	20		3933	Unique	Used	0.862429	1.10921	0.938082	0.322274	0.228077	0.320464	0.315289	2732.5	2356.59	3030.93	2563.31	880.615	1	22.34	1	3933	0.862429	0.322274	0.315289	3030.93	623.22	0.00593289	0.00039083	0.0658752	168.552	2558.66	15.1802	0.41751	31.1388	2314	2314	MS2	5/104
	Medium	nGVnGTGEnGR	gi19743815	5	1	HCD	N-Term(iTRAQ8plex), N1(Deamidated), N4(Deamidated), N9(Deamidated)	16.98	0.155347		2	20		3910	Unique	Used	1.21534	1.45987	1.37354	0.524616	0.464159	0.470168	0.548702	2247.56	2731.55	3281.15	3087.11	1179.11	1	16.98	2	3910	1.21534	0.524616	0.548702	3281.15	1043.23	0.00459611	0.000530199	0.115358	217.575	1886.09	8.66867	2.97968	30.0041	2212	2212	MS2	3/104
	Medium	nGVnGTGEnGR	gi19743815	5	1	HCD	N-Term(iTRAQ8plex), N1(Deamidated), N4(Deamidated), N9(Deamidated)	16.97	0.142646		2	20		3914	Unique	Used	1.11108	1.45758	1.13217	0.337157	0.287952	0.288422	0.492764	3076.12	3417.82	4483.7	3482.69	1037.14	1	16.97	2	3914	1.11108	0.337157	0.492764	4483.7	885.773	0.00458887	0.000322965	0.0703802	217.919	3096.31	14.2085	1.12432	30.2211	2231	2231	MS2	3/104
	Medium	nGVnGTGEnGR	gi19743815	5	1	HCD	N-Term(iTRAQ8plex), N1(Deamidated), N4(Deamidated), N9(Deamidated)	16.75	0.150058		2	20		3924	Unique	Used	1.19718	1.42062	1.30504	0.379654	0.325903	0.288893	0.485208	2289.51	2740.95	3252.52	2987.9	869.22	1	16.75	2	3924	1.19718	0.379654	0.485208	3252.52	746.158	0.00452114	0.00048473	0.107214	221.183	2063.01	9.32714	0.947616	30.6545	2270	2270	MS2	3/104
	Medium	nGVnGTGEnGR	gi19743815	5	1	HCD	N-Term(iTRAQ8plex), N1(Deamidated), N4(Deamidated), N9(Deamidated)	16.69	0.152145		2	20		3929	Unique	Used	1.16267	1.23594	1.16159	0.346689	0.286095	0.391067	0.456354	3146.71	3658.57	3889.13	3655.2	1090.93	1	16.69	2	3929	1.16267	0.346689	0.456354	3889.13	900.257	0.00450013	0.00038805	0.0862308	222.216	2576.99	11.5968	0.0641061	30.869	2290	2290	MS2	3/104
gi29550838	2.99	10	1	401	45.3058	4.97021	106.712	0.979836	5	29.136	1.41592	5	7.26456	1.24639	5	12.1047	1.02957	5	11.6392	0.710166	5	6.83727	1.26168	5	9.97297	1.18457	5	21.9928	1	0.979836	1.41592	1.24639	1.02957	0.710166	1.26168	1.18457	golgi membrane protein 1 [Homo sapiens]	0.743654	0.711186	0.956339	1.34471	1.4061	1.04565		1.34471	1.4061
		Sequence	Protein Accessions	# Proteins	# Protein Groups	Activation Type	Modifications	IonScore	Exp Value	Δ Score	Rank	Identity High	Homology Threshold	QuanResultID	Quan Info	Quan Usage	114/113	115/113	116/113	117/113	118/113	119/113	121/113	113	114	115	116	117	1	IonScore	Rank	QuanResultID	114/113	117/113	121/113	115	118	#VALUE!	#VALUE!	#VALUE!	#VALUE!	#VALUE!	#VALUE!	ΔM [ppm]	RT [min]	First Scan	Last Scan	MS Order	Ions Matched
	High	aVLVNnITTGER	gi29550838	1	1	HCD	N-Term(iTRAQ8plex), N6(Deamidated)	42.4	0.00424387	0.214286	1	30		5254	Unique	Used	0.434221	0.515286	0.496163	0.306888	0.181114	2.09967	0.833908	2054.2	891.977	1058.5	1019.22	630.409	1	42.4	1	5254	0.434221	0.306888	0.833908	1058.5	372.045	0.0082588	0.000699598	0.0847094	121.083	1429.39	11.8051	-0.844907	48.2384	4251	4251	MS2	11/108
	High	aVLVNnITTGER	gi29550838	1	1	HCD	N-Term(iTRAQ8plex), N6(Deamidated)	42.3	0.00421612	0.238095	1	30		5255	Unique	Used	0.979836	1.48693	1.24639	1.11336	0.743644	1.22327	1.26175	3679.16	3604.98	5470.64	4585.68	4096.24	1	42.3	1	5255	0.979836	1.11336	1.26175	5470.64	2735.99	0.0082382	0.000382535	0.0464343	121.386	2614.14	21.5358	1.2723	48.2572	4253	4253	MS2	8/108
	High	aVLVNnITTGER	gi29550838	1	1	HCD	N-Term(iTRAQ8plex), N6(Deamidated)	40.42	0.00666794	1	1	30	16	5244	Unique	Used	1.18787	1.47599	1.33487	1.02957	0.841854	1.34925	1.18457	2676.15	3178.91	3949.97	3572.31	2755.28	1	40.42	1	5244	1.18787	1.02957	1.18457	3949.97	2252.92	0.00789704	0.000561212	0.0710661	126.63	1781.86	14.0714	0.0453873	48.0393	4230	4230	MS2	8/108
	High	aVLVnNITTGER	gi29550838	1	1	HCD	N-Term(iTRAQ8plex), N5(Deamidated)	40.42	0.00666794	1	2	30	16	5244	Redundant	Not Used	1.18787	1.47599	1.33487	1.02957	0.841854	1.34925	1.18457	2676.15	3178.91	3949.97	3572.31	2755.28	1	40.42	2	5244	1.18787	1.02957	1.18457	3949.97	2252.92	0.00789554	0.000561212	0.0710797	126.654	1781.86	14.0687	0.0453873	48.0393	4230	4230	MS2	8/108
	High	aVLVNnITTGER	gi29550838	1	1	HCD	N-Term(iTRAQ8plex), N6(Deamidated)	38.94	0.00915207	1	1	30	15	5268	Unique	Used	1.20386	1.41592	1.35507	1.09407	0.710166	1.26168	1.45875	2941.5	3541.14	4164.91	3985.93	3218.21	1	38.94	1	5268	1.20386	1.09407	1.45875	4164.91	2088.95	0.00758019	0.000551542	0.072761	131.923	1813.1	13.7436	1.42567	48.4823	4277	4277	MS2	8/108
	High	aVLVnNITTGER	gi29550838	1	1	HCD	N-Term(iTRAQ8plex), N5(Deamidated)	38.94	0.00915207	1	2	30	15	5268	Redundant	Not Used	1.20386	1.41592	1.35507	1.09407	0.710166	1.26168	1.45875	2941.5	3541.14	4164.91	3985.93	3218.21	1	38.94	2	5268	1.20386	1.09407	1.45875	4164.91	2088.95	0.00757875	0.000551542	0.0727748	131.948	1813.1	13.741	1.42567	48.4823	4277	4277	MS2	8/108
	High	aVLVnNITTGER	gi29550838	1	1	HCD	N-Term(iTRAQ8plex), N5(Deamidated)	33.33	0.034258		2	30		5254	Redundant	Not Used	0.434221	0.515286	0.496163	0.306888	0.181114	2.09967	0.833908	2054.2	891.977	1058.5	1019.22	630.409	1	33.33	2	5254	0.434221	0.306888	0.833908	1058.5	372.045	0.00653158	0.000699598	0.10711	153.102	1429.39	9.33619	-0.844907	48.2384	4251	4251	MS2	10/108
	High	aVLVnNITTGER	gi29550838	1	1	HCD	N-Term(iTRAQ8plex), N5(Deamidated)	32.21	0.043044		2	30		5255	Redundant	Not Used	0.979836	1.48693	1.24639	1.11336	0.743644	1.22327	1.26175	3679.16	3604.98	5470.64	4585.68	4096.24	1	32.21	2	5255	0.979836	1.11336	1.26175	5470.64	2735.99	0.00631729	0.000382535	0.0605537	158.296	2614.14	16.5143	1.2723	48.2572	4253	4253	MS2	8/108
	High	aVLVNnITTGER	gi29550838	1	1	HCD	N-Term(iTRAQ8plex), N6(Deamidated)	31.65	0.0469163	1	1	29	17	5229	Unique	Used	0.916652	1.19556	1.14901	0.86593	0.67906	1.12073	1.02305	2042	1871.8	2441.34	2346.28	1768.22	1	31.65	1	5229	0.916652	0.86593	1.02305	2441.34	1386.64	0.00624283	0.000729861	0.116912	160.184	1370.12	8.55346	0.428799	47.8096	4205	4205	MS2	7/108
	High	aVLVnNITTGER	gi29550838	1	1	HCD	N-Term(iTRAQ8plex), N5(Deamidated)	31.65	0.0469163	1	2	29	17	5229	Redundant	Not Used	0.916652	1.19556	1.14901	0.86593	0.67906	1.12073	1.02305	2042	1871.8	2441.34	2346.28	1768.22	1	31.65	2	5229	0.916652	0.86593	1.02305	2441.34	1386.64	0.00624164	0.000729861	0.116934	160.214	1370.12	8.55182	0.428799	47.8096	4205	4205	MS2	7/108
gi38372923	4.39	4	1	205	22.7502	5.46533	84.12	1.10007	4	11.3205	1.26069	4	2.45939	1.08134	4	4.22058	1.32595	4	2.55659	1.23972	4	1.60202	1.23959	4	5.07104	1.38847	4	3.4813	1	1.10007	1.26069	1.08134	1.32595	1.23972	1.23959	1.38847	basigin isoform 4 [Homo sapiens]	0.896688	0.976264	1.08874	1.11522	1.02431	0.91849		1.11522	1.02431
		Sequence	Protein Accessions	# Proteins	# Protein Groups	Activation Type	Modifications	IonScore	Exp Value	Δ Score	Rank	Identity High	Homology Threshold	QuanResultID	Quan Info	Quan Usage	114/113	115/113	116/113	117/113	118/113	119/113	121/113	113	114	115	116	117	1	IonScore	Rank	QuanResultID	114/113	117/113	121/113	115	118	#VALUE!	#VALUE!	#VALUE!	#VALUE!	#VALUE!	#VALUE!	ΔM [ppm]	RT [min]	First Scan	Last Scan	MS Order	Ions Matched
	High	aLmnGSESR	gi38372923	3	1	HCD	N-Term(iTRAQ8plex), M3(Oxidation), N4(Deamidated)	37.55	0.00341916	1	1	24	17	3990	Unique	Used	1.05721	1.25512	1.07592	1.33231	1.19975	1.18758	1.14575	9483.27	10025.8	11902.7	10203.3	12634.7	1	37.55	1	3990	1.05721	1.33231	1.14575	11902.7	11377.5	0.00965923	0.000200736	0.0207817	103.528	4981.68	48.1192	-0.545096	33.0693	2498	2498	MS2	5/78
	High	aLmnGSESR	gi38372923	3	1	HCD	N-Term(iTRAQ8plex), M3(Oxidation), N4(Deamidated)	37.44	0.00313725	1	1	23	20	3981	Unique	Used	0.922513	1.26628	1.08678	1.31963	1.26321	1.2716	1.41061	17033.3	15713.4	21568.8	18511.5	22477.6	1	37.44	1	3981	0.922513	1.31963	1.41061	21568.8	21516.5	0.00965344	0.000103946	0.0107678	103.59	9620.37	92.8697	-1.20974	32.8618	2477	2477	MS2	5/78
	High	aLmnGSESR	gi38372923	3	1	HCD	N-Term(iTRAQ8plex), M3(Oxidation), N4(Deamidated)	37.26	0.00373984	1	1	24	20	3969	Unique	Used	1.23104	1.43782	1.3374	1.36593	1.2362	1.20838	1.36667	12883.4	15860	18523.9	17230.3	17597.7	1	37.26	1	3969	1.23104	1.36593	1.36667	18523.9	15926.4	0.00963728	0.000140185	0.0145461	103.764	7133.43	68.7468	0.0246002	32.6424	2454	2454	MS2	5/78
	High	aLmnGSESR	gi38372923	3	1	HCD	N-Term(iTRAQ8plex), M3(Oxidation), N4(Deamidated)	27.37	0.0316074	1	1	23	17	4000	Unique	Used	1.14466	1.22496	1.02666	1.11315	1.24325	1.47203	1.43236	3158.35	3615.24	3868.86	3242.55	3515.73	1	27.37	1	4000	1.14466	1.11315	1.43236	3868.86	3926.62	0.00709073	0.000583372	0.0822725	141.029	1714.17	12.1547	-1.30469	33.286	2520	2520	MS2	5/78
gi61742775	1.58	2	1	1011	115.562	5.73193	77.988	0.920601	2	36.0073	1.14602	2	29.5708	1.08862	2	21.8688	1.28442	2	73.3806	0.812931	2	58.3807	1.06629	2	50.5157	1.03659	2	36.4035	1	0.920601	1.14602	1.08862	1.28442	0.812931	1.06629	1.03659	leucyl-cystinyl aminopeptidase isoform 2 [Homo sapiens]	0.859465	0.997373	1.16046	1.16351	1.00263	0.861729		1.16351	1.00263
		Sequence	Protein Accessions	# Proteins	# Protein Groups	Activation Type	Modifications	IonScore	Exp Value	Δ Score	Rank	Identity High	Homology Threshold	QuanResultID	Quan Info	Quan Usage	114/113	115/113	116/113	117/113	118/113	119/113	121/113	113	114	115	116	117	1	IonScore	Rank	QuanResultID	114/113	117/113	121/113	115	118	#VALUE!	#VALUE!	#VALUE!	#VALUE!	#VALUE!	#VALUE!	ΔM [ppm]	RT [min]	First Scan	Last Scan	MS Order	Ions Matched
	High	eETLLYDSnTSSmADR	gi61742775	2	1	HCD	N-Term(iTRAQ8plex), N9(Deamidated), M13(Oxidation)	67.24	2.08623e-06	1	1	21		4855	Unique	Used	1.16506	0.942715	0.940947	0.824987	0.564176	1.4707	0.817096	1512.66	1762.35	1426.01	1423.34	1247.93	1	67.24	1	4855	1.16506	0.824987	0.817096	1426.01	853.409	0.0140527	0.00139474	0.0992503	71.1606	716.981	10.0755	-0.283184	43.58	3716	3716	MS2	17/162
	High	eETLLYDSnTSSmADR	gi61742775	2	1	HCD	N-Term(iTRAQ8plex), N9(Deamidated), M13(Oxidation)	31.97	0.00702041	1	1	21	19	4885	Unique	Used	0.727435	1.39317	1.25948	1.99972	1.17136	0.773077	1.31506	326.967	237.847	455.522	411.809	653.845	1	31.97	1	4885	0.727435	1.99972	1.31506	455.522	382.998	0.00674785	0.00596965	0.884674	148.195	167.514	1.13036	-0.53208	43.8389	3749	3749	MS2	6/162
gi61744483	2.46	14	1	529	57.9089	5.35107	166.14	1.6901	5	23.6107	2.14729	5	31.7635	1.74358	5	48.5649	3.06554	5	26.7584	1.88693	5	49.4932	3.0255	5	4.91014	3.14418	5	42.8951	1	1.6901	2.14729	1.74358	3.06554	1.88693	3.0255	3.14418	solute carrier family 3, member 2 isoform f [Homo sapiens]	0.691387	0.80271	1.16101	1.44637	1.24578	0.861316		1.44637	1.24578
		Sequence	Protein Accessions	# Proteins	# Protein Groups	Activation Type	Modifications	IonScore	Exp Value	Δ Score	Rank	Identity High	Homology Threshold	QuanResultID	Quan Info	Quan Usage	114/113	115/113	116/113	117/113	118/113	119/113	121/113	113	114	115	116	117	1	IonScore	Rank	QuanResultID	114/113	117/113	121/113	115	118	#VALUE!	#VALUE!	#VALUE!	#VALUE!	#VALUE!	#VALUE!	ΔM [ppm]	RT [min]	First Scan	Last Scan	MS Order	Ions Matched
	High	sLVTQYLnATGNR	gi61744483	6	1	HCD	N-Term(iTRAQ8plex), N8(Deamidated)	74.01	2.60955e-06	0.391892	1	29	19	5386	Unique	Used	2.25987	2.73134	2.37816	3.66048	2.58743	3.61456	4.14851	1308.25	2956.48	3573.28	3111.23	4788.83	1	74.01	1	5386	2.25987	3.66048	4.14851	3573.28	3385.02	0.0139243	0.00165492	0.118852	71.8171	604.259	8.41386	1.33659	50.0175	4447	4447	MS2	11/130
	High	sLVTQYLnATGNR	gi61744483	6	1	HCD	N-Term(iTRAQ8plex), N8(Deamidated)	59.7	6.96488e-05	0.366667	1	29	23	5401	Unique	Used	1.71691	2.14729	1.74358	3.06554	2.10606	3.08583	3.14418	2588.4	4444.04	5558.05	4513.09	7934.84	1	59.7	1	5401	1.71691	3.06554	3.14418	5558.05	5451.32	0.0112366	0.000859967	0.0765328	88.9951	1162.83	13.0663	2.2476	50.2296	4470	4470	MS2	11/130
	High	sLVTQYLnATGNR	gi61744483	6	1	HCD	N-Term(iTRAQ8plex), N8(Deamidated)	52.15	0.000402294	0.326923	1	29		5399	Unique	Used	1.4444	1.7421	1.1073	2.19493	1.31461	2.927	2.21995	1279.1	1847.53	2228.33	1416.34	2807.54	1	52.15	1	5399	1.4444	2.19493	2.21995	2228.33	1681.52	0.00984259	0.00163158	0.165768	101.599	612.901	6.03253	1.7143	50.2048	4467	4467	MS2	9/130
	High	sLVTQYLnATGNR	gi61744483	6	1	HCD	N-Term(iTRAQ8plex), N8(Deamidated)	50.98	0.000528272	0.313725	1	29		5381	Unique	Used	0.620835	0.711098	0.560862	0.769882	0.434932	2.36731	1.01764	706.151	438.403	502.142	396.053	543.652	1	50.98	1	5381	0.620835	0.769882	1.01764	502.142	307.127	0.00965812	0.00276396	0.28618	103.54	361.799	3.4943	3.39614	49.9553	4440	4440	MS2	14/130
	High	sLVTQYLNATGnR	gi61744483	6	1	HCD	N-Term(iTRAQ8plex), N12(Deamidated)	45.26	0.00195689		2	29	19	5386	Redundant	Not Used	2.25987	2.73134	2.37816	3.66048	2.58743	3.61456	4.14851	1308.25	2956.48	3573.28	3111.23	4788.83	1	45.26	2	5386	2.25987	3.66048	4.14851	3573.28	3385.02	0.00858575	0.00165492	0.192752	116.472	604.259	5.18801	1.33659	50.0175	4447	4447	MS2	9/130
	High	sLVTQYLNATGnR	gi61744483	6	1	HCD	N-Term(iTRAQ8plex), N12(Deamidated)	37.69	0.011064		2	29	23	5401	Redundant	Not Used	1.71691	2.14729	1.74358	3.06554	2.10606	3.08583	3.14418	2588.4	4444.04	5558.05	4513.09	7934.84	1	37.69	2	5401	1.71691	3.06554	3.14418	5558.05	5451.32	0.00716084	0.000859967	0.120093	139.648	1162.83	8.32687	2.2476	50.2296	4470	4470	MS2	8/130
	High	sLVTqYLNATGNR	gi61744483	6	1	HCD	N-Term(iTRAQ8plex), Q5(Deamidated)	37.41	0.0119279		3	29	19	5386	Redundant	Not Used	2.25987	2.73134	2.37816	3.66048	2.58743	3.61456	4.14851	1308.25	2956.48	3573.28	3111.23	4788.83	1	37.41	3	5386	2.25987	3.66048	4.14851	3573.28	3385.02	0.00712748	0.00165492	0.232189	140.302	604.259	4.30684	1.33659	50.0175	4447	4447	MS2	8/130
	High	sLVTQYLNATGnR	gi61744483	6	1	HCD	N-Term(iTRAQ8plex), N12(Deamidated)	35.12	0.0203022		2	29		5399	Redundant	Not Used	1.4444	1.7421	1.1073	2.19493	1.31461	2.927	2.21995	1279.1	1847.53	2228.33	1416.34	2807.54	1	35.12	2	5399	1.4444	2.19493	2.21995	2228.33	1681.52	0.00668765	0.00163158	0.24397	149.529	612.901	4.09887	1.7143	50.2048	4467	4467	MS2	14/130
	High	sLVTQYLNATGnR	gi61744483	6	1	HCD	N-Term(iTRAQ8plex), N12(Deamidated)	34.97	0.0210794		2	29		5381	Redundant	Not Used	0.620835	0.711098	0.560862	0.769882	0.434932	2.36731	1.01764	706.151	438.403	502.142	396.053	543.652	1	34.97	2	5381	0.620835	0.769882	1.01764	502.142	307.127	0.00668215	0.00276396	0.413634	149.652	361.799	2.4176	3.39614	49.9553	4440	4440	MS2	8/130
	High	sLVTqYLNATGNR	gi61744483	6	1	HCD	N-Term(iTRAQ8plex), Q5(Deamidated)	31.8	0.0436058		3	29		5399	Redundant	Not Used	1.4444	1.7421	1.1073	2.19493	1.31461	2.927	2.21995	1279.1	1847.53	2228.33	1416.34	2807.54	1	31.8	3	5399	1.4444	2.19493	2.21995	2228.33	1681.52	0.00607183	0.00163158	0.268714	164.695	612.901	3.72143	1.7143	50.2048	4467	4467	MS2	12/130
	High	sLVTqYLNATGNR	gi61744483	6	1	HCD	N-Term(iTRAQ8plex), Q5(Deamidated)	29.48	0.0746205		3	29		5381	Redundant	Not Used	0.620835	0.711098	0.560862	0.769882	0.434932	2.36731	1.01764	706.151	438.403	502.142	396.053	543.652	1	29.48	3	5381	0.620835	0.769882	1.01764	502.142	307.127	0.00566122	0.00276396	0.488228	176.64	361.799	2.04822	3.39614	49.9553	4440	4440	MS2	12/130
	Medium	sLVTQYLnATGNR	gi61744483	6	1	HCD	N-Term(iTRAQ8plex), N8(Deamidated)	28.84	0.0863379	0.137931	1	29	20	5415	Unique	Used	1.6901	2.35118	2.28657	3.32586	1.88693	3.0255	3.27875	725.797	1226.67	1706.48	1659.58	2413.9	1	28.84	1	5415	1.6901	3.32586	3.27875	1706.48	1369.53	0.0055096	0.00293373	0.532476	181.501	340.863	1.87802	1.96729	50.4654	4495	4495	MS2	6/130
	Medium	sLVTqYLNATGNR	gi61744483	6	1	HCD	N-Term(iTRAQ8plex), Q5(Deamidated)	27.28	0.121594		3	29	23	5401	Redundant	Not Used	1.71691	2.14729	1.74358	3.06554	2.10606	3.08583	3.14418	2588.4	4444.04	5558.05	4513.09	7934.84	1	27.28	3	5401	1.71691	3.06554	3.14418	5558.05	5451.32	0.00523316	0.000859967	0.16433	191.089	1162.83	6.0853	2.2476	50.2296	4470	4470	MS2	8/130
	Medium	sLVTqYLNATGNR	gi61744483	6	1	HCD	N-Term(iTRAQ8plex), Q5(Deamidated)	24.88	0.214883		2	29	20	5415	Redundant	Not Used	1.6901	2.35118	2.28657	3.32586	1.88693	3.0255	3.27875	725.797	1226.67	1706.48	1659.58	2413.9	1	24.88	2	5415	1.6901	3.32586	3.27875	1706.48	1369.53	0.00477755	0.00293373	0.614065	209.312	340.863	1.62849	1.96729	50.4654	4495	4495	MS2	4/130
gi31377697	3.05	6	1	622	71.5905	7.31299	196.827	0.650944	1		0.64984	1		0.612098	1			0			0			0			0		1	0.650944	0.64984	0.612098					procollagen galactosyltransferase 1 precursor [Homo sapiens]	1.30826	#DIV/0!	#DIV/0!	0.764374	#DIV/0!	#DIV/0!		0.764374	#DIV/0!
		Sequence	Protein Accessions	# Proteins	# Protein Groups	Activation Type	Modifications	IonScore	Exp Value	Δ Score	Rank	Identity High	Homology Threshold	QuanResultID	Quan Info	Quan Usage	114/113	115/113	116/113	117/113	118/113	119/113	121/113	113	114	115	116	117	1	IonScore	Rank	QuanResultID	114/113	117/113	121/113	115	118	#VALUE!	#VALUE!	#VALUE!	#VALUE!	#VALUE!	#VALUE!	ΔM [ppm]	RT [min]	First Scan	Last Scan	MS Order	Ions Matched
	High	amnTSQVEALGIQmLPGYR	gi31377697	1	1	HCD	N-Term(iTRAQ8plex), M2(Oxidation), N3(Deamidated), M14(Oxidation)	92.29	4.48553e-08	0.271739	1	30		5375	No Quan Values	Not Used									236.449	364.811	246.733		1	92.29	1	5375				364.811		0.0173531	0	0	57.6268	#DIV/0!	#DIV/0!	3.62093	49.8598	4430	4430	MS2	18/184
	High	amnTSQVEALGIQmLPGYR	gi31377697	1	1	HCD	N-Term(iTRAQ8plex), M2(Oxidation), N3(Deamidated), M14(Oxidation)	85.93	1.90304e-07	0.22093	1	30		5336	No Quan Values	Not Used									475.092	368.774	307.219		1	85.93	1	5336				368.774		0.0162882	0	0	61.3942	#DIV/0!	#DIV/0!	1.57483	49.3854	4377	4377	MS2	18/184
	High	amnTSQVEALGIQmLPGYR	gi31377697	1	1	HCD	N-Term(iTRAQ8plex), M2(Oxidation), N3(Deamidated), M14(Oxidation)	82.14	4.56679e-07	0.341463	1	30		5357	Unique	Used	0.650944	0.64984	0.612098					455.115	296.255	295.752	278.575		1	82.14	1	5357	0.650944			295.752		0.015517	0.00220098	0.141843	64.4455	454.343	7.05003	2.63577	49.657	4407	4407	MS2	20/184
	High	amNTSqVEALGIQmLPGYR	gi31377697	1	1	HCD	N-Term(iTRAQ8plex), M2(Oxidation), Q6(Deamidated), M14(Oxidation)	67.01	1.51291e-05		2	30		5375	No Quan Values	Not Used									236.449	364.811	246.733		1	67.01	2	5375				364.811		0.0126483	0	0	79.0619	#DIV/0!	#DIV/0!	3.62093	49.8598	4430	4430	MS2	10/184
	High	amNTSqVEALGIQmLPGYR	gi31377697	1	1	HCD	N-Term(iTRAQ8plex), M2(Oxidation), Q6(Deamidated), M14(Oxidation)	66.69	1.59752e-05		2	30		5336	No Quan Values	Not Used									475.092	368.774	307.219		1	66.69	2	5336				368.774		0.0126808	0	0	78.8595	#DIV/0!	#DIV/0!	1.57483	49.3854	4377	4377	MS2	14/184
	High	amNTSqVEALGIQmLPGYR	gi31377697	1	1	HCD	N-Term(iTRAQ8plex), M2(Oxidation), Q6(Deamidated), M14(Oxidation)	54.3	0.000277723		2	30		5357	Redundant	Not Used	0.650944	0.64984	0.612098					455.115	296.255	295.752	278.575		1	54.3	2	5357	0.650944			295.752		0.0103191	0.00220098	0.213292	96.9078	454.343	4.6884	2.63577	49.657	4407	4407	MS2	17/184
gi122891870	1.1	1	1	1907	213.57	4.84326	62.75	1.69955	1		1.31563	1		0.997239	1			0			0			0			0		1	1.69955	1.31563	0.997239					melanoma inhibitory activity family, member 3 precursor [Homo sapiens]	1.16719	#DIV/0!	#DIV/0!	0.856761	#DIV/0!	#DIV/0!		0.856761	#DIV/0!
		Sequence	Protein Accessions	# Proteins	# Protein Groups	Activation Type	Modifications	IonScore	Exp Value	Δ Score	Rank	Identity High	Homology Threshold	QuanResultID	Quan Info	Quan Usage	114/113	115/113	116/113	117/113	118/113	119/113	121/113	113	114	115	116	117	1	IonScore	Rank	QuanResultID	114/113	117/113	121/113	115	118	#VALUE!	#VALUE!	#VALUE!	#VALUE!	#VALUE!	#VALUE!	ΔM [ppm]	RT [min]	First Scan	Last Scan	MS Order	Ions Matched
	High	iQQESLGSAPLmGDDHPnASR	gi122891870	1	1	HCD	N-Term(iTRAQ8plex), M12(Oxidation), N18(Deamidated)	62.75	2.71813e-05	1	1	28		6356	Unique	Used	1.69955	1.31563	0.997239					623.861	1060.29	820.773	622.139		1	62.75	1	6356	1.69955			820.773		0.0100283	0.00207068	0.206483	99.7176	482.934	4.84302	3.11332	41.5492	3474	3474	MS2	14/230
gi14589866	1.58	2	1	758	85.8095	5.0083	52.4	1.25595	2	24.3576	1.53328	2	13.9162	1.2979	2	19.7106		0			0			0			0		1	1.25595	1.53328	1.2979					aspartyl/asparaginyl beta-hydroxylase isoform a [Homo sapiens]	0.796825	#DIV/0!	#DIV/0!	1.25498	#DIV/0!	#DIV/0!		1.25498
		Sequence	Protein Accessions	# Proteins	# Protein Groups	Activation Type	Modifications	IonScore	Exp Value	Δ Score	Rank	Identity High	Homology Threshold	QuanResultID	Quan Info	Quan Usage	114/113	115/113	116/113	117/113	118/113	119/113	121/113	113	114	115	116	117	1	IonScore	Rank	QuanResultID	114/113	117/113	121/113	115	118	#VALUE!	#VALUE!	#VALUE!	#VALUE!	#VALUE!	#VALUE!	ΔM [ppm]	RT [min]	First Scan	Last Scan	MS Order	Ions Matched
	High	lVQLFPnDTSLk	gi14589866	1	1	HCD	N-Term(iTRAQ8plex), N7(Deamidated), K12(iTRAQ8plex)	40.69	0.00481575	1	1	29	16	5564	Unique	Used	1.47672	1.68341	1.48057					821.041	1212.45	1382.15	1215.61		1	40.69	1	5564	1.47672			1382.15		0.00749146	0.00106842	0.142619	133.485	935.96	7.01171	1.95236	54.4612	4877	4877	MS2	11/110
	Medium	lVQLFPnDTSLk	gi14589866	1	1	HCD	N-Term(iTRAQ8plex), N7(Deamidated), K12(iTRAQ8plex)	27.21	0.107981	1	1	29	15	5559	Unique	Used	1.06819	1.39653	1.13777					664.755	710.084	928.352	756.335		1	27.21	1	5559	1.06819			928.352		0.00507374	0.00115063	0.226781	197.093	869.09	4.40954	2.13693	54.1781	4853	4853	MS2	11/110
gi189163485	4.38	3	1	480	54.4311	6.60986	47.56	0.935426	1		1.25136	1		1.36592	1			0			0			0			0		1	0.935426	1.25136	1.36592					cathepsin A isoform b precursor [Homo sapiens]	0.739479	#DIV/0!	#DIV/0!	1.3523	#DIV/0!	#DIV/0!		1.3523
		Sequence	Protein Accessions	# Proteins	# Protein Groups	Activation Type	Modifications	IonScore	Exp Value	Δ Score	Rank	Identity High	Homology Threshold	QuanResultID	Quan Info	Quan Usage	114/113	115/113	116/113	117/113	118/113	119/113	121/113	113	114	115	116	117	1	IonScore	Rank	QuanResultID	114/113	117/113	121/113	115	118	#VALUE!	#VALUE!	#VALUE!	#VALUE!	#VALUE!	#VALUE!	ΔM [ppm]	RT [min]	First Scan	Last Scan	MS Order	Ions Matched
	High	mDPPcTnTTAASTYLNNPYVR	gi189163485	2	1	HCD	N-Term(iTRAQ8plex), M1(Oxidation), C5(Carbamidomethyl), N7(Deamidated)	47.56	0.000484071	0.375	1	25		5164	Unique	Used	0.935426	1.25136	1.36592					540.213	505.329	676.001	737.887		1	47.56	1	5164	0.935426			676.001		0.00940174	0.00138376	0.147182	106.363	722.667	6.79433	2.40648	46.9006	4106	4106	MS2	15/210
	High	mDPPcTNTTAASTYLnNPYVR	gi189163485	2	1	HCD	N-Term(iTRAQ8plex), M1(Oxidation), C5(Carbamidomethyl), N16(Deamidated)	30.07	0.0271587		2	25		5164	Redundant	Not Used	0.935426	1.25136	1.36592					540.213	505.329	676.001	737.887		1	30.07	2	5164	0.935426			676.001		0.00601432	0.00138376	0.230078	166.27	722.667	4.34635	2.40648	46.9006	4106	4106	MS2	13/210
	High	mDPPcTNTTAASTYLNnPYVR	gi189163485	2	1	HCD	N-Term(iTRAQ8plex), M1(Oxidation), C5(Carbamidomethyl), N17(Deamidated)	28.96	0.0350678		3	25		5164	Redundant	Not Used	0.935426	1.25136	1.36592					540.213	505.329	676.001	737.887		1	28.96	3	5164	0.935426			676.001		0.00579834	0.00138376	0.238648	172.463	722.667	4.19026	2.40648	46.9006	4106	4106	MS2	12/210
gi11415040	2.11	2	1	855	94.7088	6.55127	45.95	1.43682	1			0			0			0			0			0			0		1	1.43682							suppressor of tumorigenicity 14 protein [Homo sapiens]	#DIV/0!	#DIV/0!	#DIV/0!	0	#DIV/0!	#DIV/0!		#DIV/0!
		Sequence	Protein Accessions	# Proteins	# Protein Groups	Activation Type	Modifications	IonScore	Exp Value	Δ Score	Rank	Identity High	Homology Threshold	QuanResultID	Quan Info	Quan Usage	114/113	115/113	116/113	117/113	118/113	119/113	121/113	113	114	115	116	117	1	IonScore	Rank	QuanResultID	114/113	117/113	121/113	115	118	#VALUE!	#VALUE!	#VALUE!	#VALUE!	#VALUE!	#VALUE!	ΔM [ppm]	RT [min]	First Scan	Last Scan	MS Order	Ions Matched
	High	vInQTTcENLLPQQITPR	gi11415040	1	1	HCD	N-Term(iTRAQ8plex), N3(Deamidated), C7(Carbamidomethyl)	45.95	0.00210647	0.195652	1	30	16	5335	Unique	Used	1.43682							250.146	359.415				1	45.95	1	5335	1.43682					0.00879873	#DIV/0!	#DIV/0!	113.653	0	0	3.52035	49.3771	4376	4376	MS2	11/188
	High	vINqTTcENLLPQQITPR	gi11415040	1	1	HCD	N-Term(iTRAQ8plex), Q4(Deamidated), C7(Carbamidomethyl)	37.26	0.0155795		2	30	16	5335	Redundant	Not Used	1.43682							250.146	359.415				1	37.26	2	5335	1.43682					0.00716882	#DIV/0!	#DIV/0!	139.493	0	0	3.52035	49.3771	4376	4376	MS2	10/188
		Sequence	Protein Accessions	# Proteins	# Protein Groups	Activation Type	Modifications	IonScore	Exp Value	Δ Score	Rank	Identity High	Homology Threshold	QuanResultID	Quan Info	Quan Usage	114/113	115/113	116/113	117/113	118/113	119/113	121/113	113	114	115	116	117		IonScore	Rank	QuanResultID	114/113	117/113	121/113	115	118	119	121		#VALUE!	#VALUE!	MH+ [Da]	ΔM [ppm]	RT [min]	First Scan	Last Scan	MS Order	Ions Matched
	Medium	mATPLLmQALPmGALPQGPmqNATk	gi68448537	3	1	HCD	M1(Oxidation), N-Term(iTRAQ8plex), M7(Oxidation), M12(Oxidation), M20(Oxidation), Q21(Deamidated), K25(iTRAQ8plex)	27.53	0.163712	0.0357143	1	31		5294	No Quan Values	Not Used										368.009				27.53	1	5294				368.009					185.594	#DIV/0!	3283.71	1.7191	48.8738	4319	4319	MS2	21/268
	Medium	mATPLLmQALPmGALPQGPmQnATk	gi68448537	3	1	HCD	M1(Oxidation), N-Term(iTRAQ8plex), M7(Oxidation), M12(Oxidation), M20(Oxidation), N22(Deamidated), K25(iTRAQ8plex)	27.3	0.172615		2	31		5294	No Quan Values	Not Used										368.009				27.3	2	5294				368.009					187.138	#DIV/0!	3283.71	1.7191	48.8738	4319	4319	MS2	21/268
[truncated: 2 more columns]
